# Supplementary material for: The Brittle Rachis Trait in Species Belonging to the Triticeae and Its Controlling Genes Btr1 and Btr2
Source: Front Plant Sci. 2020 Jul 22;11:1000. doi: 10.3389/fpls.2020.01000 (PMC7387508; doi:10.3389/fpls.2020.01000)
Supplement: Data Sheet 1 — Btr1_Btr1-like_DNA.fasta. [file DataSheet_1.fasta]

>H. vulgare Btr1-like_KR813335_214369
ATGGCGCAGCCGGCAGGATGGAAGGCGATGTACCAGCAAGTGGTGATCGAGGCGGACGGC
AGCTGCGCCGACGTCGAGCACAGAGTCGCCGCCGCGCGTACGACGCTGGAGTCCCCGGAG
GCGGTGCTGACCTCCCGCGACCCCGCGGGGGTCTACACCTTGCTGAAGTCCGCGCTGGAC
AACGTCGAGCAAGCATCCGACTCCCTCTCCGCCTTCATCATCCACGCGGTGGCGGCCGAG
CGCCTGGCGCTCCACGGCTGCGGCCCCATCCCGTCGCAGCCGGTGGCCCGCATCGCCGAC
CTCCGCGACGACCACCACGACCGCCACGACGAGCGGCTCGCTCTGAACAGGCTCGAGGAC
GCCAGGGACTTCGCCAAGCGCGCGCTCCGCGGGGTGGATGGAGCCCTCAAGCTCCTGGGC
TCCGTCCAGTACATGCTTCGCGACCTTGGCGCCGGCGCGGCCGGGCGCAGGCAGGCGATG
GAAGAGCAGCTCCAGGCCGCCGCCCGCGAGCTCCAGCTCGTGGCGGTCAGCGTGTGCAAC
ACGCGCTCGCTGGCCCGCATGGCCACCGAGCCTCCCATCGGCAACCGCGTCCACTGA
>H. vulgare Btr1_KR813335_434572
ATGGCGCAGCCGCCGCAATGGAAGGCGATGTACCAGTATGTCGCGCGACGGGCGCACGAC
GGCTGCGCCCGCGTCGAGGAAAGCGTCGCCGCGGCGCGCGGAGCGCTGGCGACCCCGATG
GTGCTGGACACCCGCGACGCCGCGGGGCGGTGCACGTTGCTGCATTCCGCGGTGACCCAC
GTCGAGCACGCATCCGACTGCCTCTCCGGTTTCATAGTCAGCGTGGTGGTGGCGGAGCTC
CTGGTGCTCCATGGCTGCGGGGCCGTCCCTTCGAGGCCGGTGGCCAGCATCGGCGGCCTC
CGCCGCAACCGCGACGACCACGACGAGTGGCTCGCTCTGAGCAGGCTCGAGGCCGCCAGG
GAGCACGGCCAGGACGCGCTCCGCGGAGTGGAGGGGGCCTTCACCCTCCTGGCCTCCGTC
CGGTTCATGCTTCGCAGCCGGACCCCTGACGCCGCCGGGCGCCGGCAAGCCATGGAAGAG
CAGCTCCACGCCGCCGCCGTCGAACTTCAGGCCGTGGTGGGCAGCGTGGCGAACATGTCC
GCGCTGGCTTTCTTGGCCACTCAGCCTGCCATCCGCAACCGCATCCAGTGA
>S. vavilovii_256934_5539
ATGGCGCAGCCGCCGCCGCCGCCATGGAAGGCGATGTACCTGGATGTGATTGGCGAGGCG
ATCCGATCCGCCGCCGGCGTCAGGGAAAGCGCCGCCTCCGCGCGTGACGTGCTGGAGTCC
CCGCTGGTGTTGGACACCCGCGACGCCGAGGGGCGGTACACCTTGTTGGATGCCGCGACG
ACCCACCTCGTGCACGCATCCGACTCCCTCTCCGCTTTCATCATCAACATGCTGGTGGCC
GAGCGCCTGACGCTCCACGGCTGCGCCGCCGTCCCGTCGGAGCCGGTGGCCCGCATCGAC
GACCTCCGCGACGGCCACGGGCGCCACGCCGAGTGGCTTGCTCTGAGCAGGCTCGAGGCC
GCCAGGGAGCACGCCGAGGAGGAGCTCCGCCGAGTGGAGCGGGCCTTCACCCTCCTGGGC
TCCGTCCGGTTCATGCTTCTCATCCCGAACGCCGACGCTCCAGGGCGCCGGCAAGCCATG
GAAGGGCAGCTCCACGCCCTCGACCTCCAGCCCGTGGTGGTCGGCGTGGCGAGCATGTCC
GAGCTGGCCTCCTTGGCCACCGAGCCTCCCATCCGCCACCGCATCCAGTTCCACTGA
>S. vavilovii_Btr1-R-1
ATGGCGCAGCCGCCGCAATGGAAGGCGATGTACCAGTACGTGGCGATACGGGCGCACGAC
GGCTGCGCCCGCGTCGAGGAAAGTATCGCCGACGCGCGCAGGGCGCTGGCGTCCCCGCTG
GTGCTGGACACCCGCGACGCCGCGGGGCGGTACACCTCCTTGCACTCCGCGATGACCCAC
GTCGAGCACGCATCCGGCTGCCTCTCCGGTGTCATATTCAGCATGGTGGTGGCCGAGCTC
CTGGCGCTCCATGGCTGCGGGGCCGTCCCGTCGAGGCCGGTGGCCGGCATCGGCGACCTC
CGCCGCGACCGCGACGACCACGACGAGTGGCTCGCTCTGAGCAGGCTCGAGGCCGCCAGG
GAGCACGCCCAGGATGCGCTCCGCGGGGTGGAGGGCGCCTTCACCCTCCTGGCCTCCGTG
CGGTTCATGCTTCACAGCCGGACCCCCGACGCTGCCGGGCGCCGCCAAGCCATGGAAGAG
CAGCTCCACGCCGCCGCCGTCGAACTCCAGGCCGTGGTGGGCAGCGTGGCCAACTTGTCC
GCGCTGGCCTTCTTGGCCACCCAGCCTGCCATCCGCAACCGCTTCCAGTGA
>S. vavilovii_Btr1-R-2
ATGGCGCAGCCACCGCAATGGAAGGCGATGTACCAGTACGTGGCGATACGGGCGCACGAC
GGCTGCGCCCGCGTCCAGGAAAGTGTCGCCGACGCGCGCAGGGCGCTGGCGTCACCGCTG
GTGCTGGACACCCGCGACGCCGCGGGGCGGTACACCTCGTTGCACTCCGCGATGACCCAC
GTCGAGCACGCATCCGGCTACCTATCCGGTGTCATATTCAGCATGGTGGTGGCCGAGCTC
CTGGCGCTCCATGGCTGCGGGGCCGTCCCGTCGAGACCGGTGGCCGGCATCGGCGACCTC
CGCCGCGACCGCGACGACCACGACGAGTGGCTGGCTGTGAGCAGGCTCGAGGCCGCCAGG
GAGCACGCCCAGGACGCGCTCCGCGGGGTGGAGGGCGCCTTCACCCTCCTGGCCTCCGTC
CGGTTCATGCTTCACAGCCGTACCCCTGACGCTGCTGGGCGCCGGCAAGCCATGGAAGAG
CAGCTCCACGCCGCCGCCGTCGAACTCCAGGCCGTG
>S. vavilovii 160742_842
ATGGCGCAGCCACCGCAATGGAAGGCGATGTACCAGTACGTGGCGATACGGGCGCACGAC
GGCTGCGCCCGCGTCCAGGAAAGTGTCGCCGACGCGCGCAGGGCGCTGGCGTCACCGCTG
GTGCTGGACACCCGCGACGCCGCGGGGCGGTACACCTCGTTGCACTCCGCGATGACCCAC
GTCGAGCACGCATCCGGCTACCTATCCGGTGTCATATTCAGCATGGTGGTGGCCGAGCTC
CTGGCGCTCCATGGCTGCGGGGCCGTCCCGTCGAGACCGGTGGCCGGCATCGGCGACCTC
CGCCGCGACCGCGACGACCACGACGAGTGGCTGGCTGTGAGCAGGCTCGAGGCCGCCAGG
GAGCACGCCCAGGACGCGCTCCGCGGGGTGGAGGGCGCCTTCACCCTCCTGGCCTCCGTC
CGGTTCATGCTTCACAGCCGTACCCCTGACGCTGCTGGGCGCCGGCAAGCCATGGAAGAG
CAGCTCCACGCCGCCGCCGTCGAACTCCAGGCCGTGTTGAGATTCAACTATGATCGATCA
GCGAGCGATATCGTAGAATAA
>T. boeoticum_Btr1-like-A-1
ATGGCGCAGCCGCCGCCATGGAAGGCGATGTACCTGCCTGTGACGAGCGACGCGATCCGA
TCCGCCGCCGCCGTCAAGCGAAGCGTCGCCGCCGCGCGTACCGAGCTGGCGTCCCCGCAG
GTGGTGCTGGACACCCGCGACGCCGAGGGGCGGTACACCTTGCTGGAGTCCGCGCTGACC
CACATCGACCACGCATCCGGCTCCCTCTCCGCTTTCATCATCAACATGGTGGTGGCCGAG
CGCCTGACGCTCCACGGCTGCGGCGCCGTCCCGTCGGAGCCGGTGGCCCGCGTCGGCGAC
CTCCGCGACGGCCACGGGCGCCACGACGAGTGGCTTGCTCTGATCAGGCTCCAGGCCGCC
AGGGAGCACGCCCAGGACGCGCTCCGCCGAGTGGAGGGGGCCTACACCCTCCTGGCCACC
GTCGGGTTCATGCTTCACAGCCAGAACCCCGACGCTCCAGGGCGCCGGCAAGCCATGGAA
GGGCAGCTCCACGCCCTCGACCTCCAGCCCGTGGTGGTCGGCGTGGCGAGCATGTCCGCG
CTGGCCTCCTTGGCCACCCAGCCCCCCATCCGCTACCGCATCCAGTGA
>T. boeoticum_Btr1-like-A-2
ATGGCGCAGCCGCCGCCATGGAGGACGATGTACCTGTCTGTGACGAGCGAGGCGATCCGA
TCCGCCGCCCGCGTCAAGCAAAGCGTCGCCGCCGCGCGTCGCGATCTGGCGTCCCCGCTG
GTGCTGGACACCCGCGACTCCGAGGGGCGGTACACCTTGCTGGAGTCCGCGCTGACACAC
ATCGACCACGCATCCGGCTCCCTCTCCGCTTTCATCATCAACACGGTGGTGGCCGAGCGC
CTGACGCTCCACGGCTGCGGCGCCGTCCCATCGGAGCCGGTGGCCCGCATCGGCGACCTC
CGCGACGGCCACGGGCGCCACGACGAGTGGCTTGCTCTCGTCAGGCTCCAGGCCGCCAGG
GAGCACGCCGAGGACGCGCTCCGCCGAGTGGAGGGGGCCTACACCCTCCTGGGCTCCGTC
CGGTTCATGCTTCACAGCCAGAACCCCGACGCTCCAGGGCGCCGGCAAGCCATGGAAGGG
CAGCTCCACGCCCTCGATCTCCAGCCCGTGGTGGTCGGCGTGGCGAGCATGTCCGCGCTG
GCCTCCTTGGCCACCCAGCCCCCCATCCGCTACCGCATCCAGTGA
>T. boeoticum_MG596317
ATGGCGCAGCCACCGCAATGGAAGGCGATGTACCAGTATGTGGCGATACGGGCGCACGAC
GGCTGCGCCCGCGTCGAGGAAAGTGTCGCCGCCGCGCGTAGGGAGCTGGCGTCCCCGCTG
GTGCTGGACACCCGCAACGCTGCTGGGAGTTACACCTTGTTGCATTCCGCGATGACCCAC
GTCGAGCACGCGTCCGGCTGCCTCTCCGGCGTCATATTCAGCATGCTGGTGGCCGAGCTC
CTGGCGCTCCATGGCTGCGGGGCCGTCCCGTCGAGGCCGGTGGCTGGCATCGGTGACCTC
CGCCGCGACCGCGACGACCACGACGAGTGGCTCGCTCTGAGCAGGCTCGAGGCCGCCAGG
GAGCAGGCCCAGGACGCGCTCCGCGGGGTGGAGGGTACCTTCACCCTCCTGGCCTCCGTC
CGGTTCATGCTTCACAGCCGGACCGCCGACGCTGCCGGGCGCCGGCAAGTCATGGAAGAG
CAGCTCCACGCCGCCGCCGTCGAACTCCAGGCCGTGGTGGGCAGCGTGGCCAACATGTCC
GCGCTGGCCTTCTTGGCCACCCAGCCTGCCATCCGCAACCGCATCCAGTGA
>T. urartu_3A_62018598
ATGGCGCAGCCGCCGCCATGGAAGGCGATGTACCTGTCTGTGACGAGCGACGCGATCCGA
TCCGCCGCCGCCGTCAAGCGAAGCGTCGCCGCCGCGCGTCGCGATCTGGCGTCCCCGCTG
GTGCTGGACACCCGCGACGCCGAGGGGCGGTACACCTTGCTGGAGTCCGCGCTGACCCAC
ATCGACCACGCATCCGGCTCCCTCTCCGCTTTCATCATCAACATGGTGGTGGCCGAGCGC
CTGACGCTCCACGGCTGCGGCGCCGTCCCGTCGGAGCCGGTGGCCCGCGTCGGCGACCTC
CGCGATGGCCACGGGCGCCACGACGAGTGGCTTGCTCTGATCAGGCTCCAGGCCGCCAGG
GAGCACGCCCAGGACGCGCTCCGCCGAGTGGAGGGGGCCTACACTCTCCTGGCCACCGTC
GGGTTCATGCTTCACAGCCAGAACCCCGACGCTCCAGGGCGCCGGCAAGCCATGGAAGGG
CAGCTCCACGCCCTCGACCTCCAGCCCGTGGTGGTCGGCGTGGCGAGCATGTCCGCGCTG
GCCTCCTTGGCCACCGAGCCCCCCATCCGCTACCGCATCCAGTGA
>T. urartu_3A_62106054
ATGGCGCAGCCACCGCAATGGAAGGCGATGTACCAGTATGTGGCGATACGGGCGCACGAC
GGCTGCGCCCGCGTCGAGGAAAGTGTCGCCGCCGCGCGTAGGGAGCTGGCGTCCCCGCTG
GTGCTAGACACCCGCAACGCTGCTGGGAGTTACACCTTGTTGCATTCCGCGATGACCCAC
GTCGAGCACGCATCCGGCTGCCTCTCCGGCGTCATATTCAGCATGCTGGTGGCCGAGCTC
CTGGCGCTCCATGGCTGCGGGGCCGTCCCGTCGAGGCCGGTGGCTGGCATCGGTGACCTC
CGCCGCGACCGCGACGACCACGACGAGTGGCTCGCTCTGAGCAGGCTCGAGGCCGCCAGG
GAGCAGGCCCGGGACGCGCTCCGCGGGGTGGAGGGTACCTTCACCCTCCTGGCCTCCGTC
CGGTTCATGCTTCACAGCCGGACCCCCGACGCTGCCGGGCGCCGGCAAGTCATGGAAGAG
CAGCTCCACGCCGCCGCCGTCGAACTCCAGGCCGTGGTGGGCAGCGTGGCCAACATGTCC
GCGCTGGCCTTCTTGGCCACCCAGCCCGCCATCCGCAACCGCATCCAGTGA
>T. dicoccoides_3A_61472064
ATGGCGCAGCCGCCGCCATGGAAGGCGATGTACCTGCCTGTGACGAGCGACGCGATCCGA
TCCGCCGCCGCCTTCAAGCGAAGCGTCGCCGCCGCGCGTCGCGATCTGGCGTCCCCGCTG
GTGCTGGACACCCGCGACGCCGAGGGGCGGTACACCTTGCTGGAGTCCGCGCTGACCCAC
ATCGACCACGCATCCGGCTCCCTCTCCGCTTTCATCATCAACACGGTGGTGGCCGAGCGC
CTGACGCTCCACGGCTGCGGCGCCGTCCCATCGGAGCCGGTGGCCCGCATCGGCGACCTC
CGCGACGGCCACGGGCGCCACGACGAGTGGCTTGCTCTCGTCAGGCTCCAGGCCGCCAGG
GAGCACGCCGAGGACGCGCTCCGCCGAGTGGAGGGGGCCTACACCCTCCTGGGCTCCGTC
CGGTTCATGCTTCACAGCCAGAACCCCGACGCTCCAGGGCGCCGGCAAGCCATGGAAGGG
CAGCTCCACGCCCTCGATCTCCAGCCCGTCGTGGTCGGCGTGGCGAGCATGTCCGCGCTG
GCCTCCTTGGCCACCGAGCCCCCCATCCGCTACCGCATCCAGTGA
>T. dicoccoides_3A_61536713
ATGGCGCAGCCGCCGCCATGGAAGGCGATGTACCTGCCTGTGACGAGCGACGCGATCCGA
TCCGCCGCCGCCTTCAAGCGAAGCGTCGCCGCCGCGCGTCGCGATCTGGCGTCCCCGCTG
GTGCTGGACACCCGCGACGCCGAGGGGCGGTACACCTTGCTGGAGTCCGCGCTGACCCAC
ATCGACCACGCATCCGGCTCCCTCTCCGCTTTCATCATCAACACGGTGGTGGCCGAGCGC
CTGACGCTCCACGGCTGCGGCGCCGTCCCATCGGAGCCGGTGGCCCGCATCGGCGACCTC
CGCGACGGCCACGGGCGCCACGACGAGTGGCTTGCTCTCGTCAGGCTCCAGGCCGCCAGG
GAGCACGCCGAGGACGCGCTCCGCCGAGTGGAGGGGGCCTACACCCTCCTGGGCTCCGTC
CGGTTCATGCTTCACAGCCAGAACCCCGACGCTCCAGGGCGCCGGCAAGCCATGGAAGGG
CAGCTCCACGCCCTCGATCTCCAGCCCGTCGTGGTCGGCGTGGCGAGCATGTCCGCGCTG
GCCTCCTTGGCCACCGAGCCCCCCATCCGCTACCGCATCCAGTGA
>T. dicoccoides_3A_61639327
ATGGCGCAGCCACCGCAATGGAAGGCGATGTACCAGTATGTGGCGATACGGGCGCACGAC
GGCTGCGCCCGCGTCGAGGAAAGTGTCGCCGCCGCGCGTAGGGAGCTGGCGTCCCCGCTG
GTGCTGGACACCCGCAACGCTGCTGGGAGTTACACCTTGTTGCATTCCGCGATGACCCAC
GTCGAGCACGCATCCGGCTGCCTCTCCGGCGTCATATTCAGCATGCTGGTGGCCGAGCTC
CTGGCGCTCCATGGCTGCGGGGCCGTCCCGTCGAGGCCGGTGGCTGGCATCGGTGACCTC
CGCCGCGACCGCGACGACCACGACGAGTGGCTCGCTCTGAGCAGGCTCGAGGCCGCCAGG
GAGCAGGCCCAGGACGCGCTCCGCGGGGTGGAGGGTACCTTCACCCTCCTGGCCTCCGTC
CGGTTCATGCTTCACAGCCGGACCGCCGACGCTGCCGGGCGCCGGCAAGTCATGGAAGAG
CAGCTCCACGCCGCCGCCGTCGAACTCCAGGCCGTGGTGGGCAGCGTGGCCAACATGTCC
GCGCTGGCCTTCTTGGCCACCCAGCCTGCCATCCGCAACCGCATCCAGTGA
>T. dicoccoides_3B_93913375
ATGGCGCAGCCGCCGCCATGGAAGGCGACGTACCTGCACGTGACGGGCGAGGCGCGCGAC
GGCTGCGCCCGCGCCAAGGAAAGCGTCGCCGCCGCGCGTGTCGATCTGGCGTCGTCCCCG
GAGGTGGTGCTGGACACCCGCGACGCCGAGGGGCGGTACACTCTGCTGCAGTCCGCGACG
ACCCACGTCGAGCACGCGTCCGACCACCTCTCCGGTTTCGTCGTCAACGTGGTGGCGGCC
GAGCGCCTGGCGCTCCACGGCTGCGGCGCCGTTCCGTTGCAGCCGGCGGCCCGCGTCGGC
GACCTCCGCGCCGGGCACGACCACGAGTGGCTGGGTCTGATCAGGCTCCAGGCCGCCAGG
GAGCACGCCGAGGAGGCGCTCCGCGGGGTGGAGCGCTCCTTCACCCTCCTGGAATCCTTC
TGGTTCATGCTTGGCTGCCCGAACCCCGGCGCGGCCGGGCGCCGGCAAGAGGGCAGCTCC
GCGCCGCCGCCCTCGAGCTCCAGCCCGTGGTGA
>T. dicoccoides_3B_94007292
CAGCCGCCGCCATGGAAGACGATCTACCTGTATGTGACGAGCGAGGCGATCCGATCCGCC
GCCAGCATCAAGCGAAGCGTCGCTGCCGCGCGTCGCGATCTGGCGTCCCCGCTGGTGCTG
GACACCCGCGACTCCGAGGGGCGGTACACCTTGCTGGATTCCGCGCTGACCCACATCGAG
CACGCATCCGACTCCCTCTCCGCTTTCATCATCAACATGGTGGTGGCCGAGCGCCTGACG
CTCCACGGCTGTGGCGCCGTCCCGTCGGAACCGGTGGCCCGCATCGGGGACCTCCGCGAC
GGCCACGACCACGAGTGGCTTGGCCTGATCAGGCTCCAGGCCGCCAGGGAGCACGCCCAG
GACGCGCTCCGCCGAGTGGAGGGAGCCTTCACCCTCCTGGCCTCCGTCGGGTTCATGCTT
CACAGCCAGAACCCCGACGCTCCAGGGCGCCGGGAAGCCATGGAAGGGGCGAAGGGCAGC
TCCACGCCCTCGACCTCCAGCCCGTGGTGGTCGGCGTGGCGAGCATGTCCGAGCTGGCCT
CCTTGGCCACCGAGCCTCCCATCCGCAACCGCATCCAGTGA
>T. dicoccoides_3B_96866470
GCGGTACACCTTGTTGCATTCCACGATGATCCACGTCGAGCATGCATCCGTCTACCTCTC
CGGTGTCATATTCAGCACGGTGGTGGCCGAGCTCCTGGCGCTCCATGGCTGCGGGCCCGT
CCGTCGAGGCCGGTAGCTGGCATTGGTGACGTCCGCCGTGGCCGGGCGACCACGACGATT
GGCTCACTCTGAGCAGGCTCGAGGCTGCAAGGGAGCATGCCTAGGACGTGCTCCGCGGGG
TGGAGAGTGCCTTCACCCTCCTAGCCTCTGTCTGGTTCATGCTTCACGGCCGGAACCCCG
ACGCTGTCGATCGGGCCGGCAAGCCATGGAAGAGCAACTCCACGCCGCCGCCGTCGAACT
CCAGGTCGTGGTGGGCAGCGTGGCAAACATGTCCGCGCTGGCCTTCTTGGCCACCCAACT
TGCCATCCGCACCCGCATCCA
>T. dicoccoides_3B_97628063
ATGGCGCAGCCGCCGCAATGGAAGGCGATGTACCAGTATGTGGCGATACGGGCGCACGAC
GGCTGCGCCCGCGTCGAGAAAAGTGTCGCCGACGCGCGTAGGGTGCTGGCGTCCCCACTG
GTGCTGGACACCCGCAACGCCGCGGGGCGGTACACCTCGTTGCACTCCGCGATGACCCAC
GTCGAGCACGCATCCGGCTGCCTCTCCGGTGTCATATTCAGCATGGTGGTGGCCGAGATC
CTGGCGCTCCATGGCTGCGGGGCCGTCCCGTCGAGGCCGCTGGCTGGCATTGGCGACCTC
CGCCGCGACCGCGACAACCACGACGAATGGCTCGCTCTGACCAGGCTCGAGGCCGCCAGG
GAGCACGCCCAGGACGCGCTCCGCGGGGTGGAGGGTGCCTTCACCCTCCTGGCCTCCGTC
CGGTTCATGCTTCACAGCCGGACCCCCGACGCTGCCGGGCGCCGGCAAGCCATGGAAGAG
CAGCTCCACGCCGCCGCCGTCGAACTCCAGGCCGTGGTAGGCAGCGTGGCCAACATGTCC
GCGCTGGCCTTCTTGGCCACCCAGCCTGCCATCTGCAACCGCATCCAGTGA
>T. dicoccoides_3B_97632952
ATGGCGCAGCCGCCGCAATGGAAGAAGATGTACCAGTATGTGGCCATACGGGCGCACGAC
GGTTGCGCCCGCGTCGAGGAAAGTGTCGCCGCCGCGCGTAGGGTGCTGGCGTCCCCGCTG
GTGCTGGACACCCGCAACGCCGCGGGGCGGTACACCTTGTTGCATTCCGCCATGACCCAT
GTCGAGCACGCATCCGGCTGCCTCTCCGGTGTCATATTCACCATGGTGGTGGCCGAGCTC
CTGGCGCTCCATGGCTGTGGTGCCGTCCCGTCGAGGCCGGTAGCCGGCATCAGCGACCTC
TGCCGCGACCGCGACGACCACGACGAGTGGCTCGCTCTGAGCAGGCTCGAGGCCGCCAGG
GAGCACGCTCAGGACGCGCTCCGCGGGGTGGAGGGGGCCTTCACCCTCCTGGCATCCGTC
CGGTTCCTGCTTCACAGTCGGACCCCCGACGCTGCCGGGCGCCGGCAAGCCATGGAAGAG
CAGCTCCACGCTGCCGGCGTCGAACTCCAGGCCGCGGTAGGCAGCGTGGCCAACATGTCC
GCGCTGGCCTTCATGGCCACCCAGCCTGCCATCCGCAACCGCGTCCAGTGA
>Ae. sharonensis_23901_377
ATGGCGCAGCCGCCGCCATGGAAGGCGATGTACCTGTATGTGGCGAGCCAGGCGCGCGAC
GGCTGCGCCGGCGTCAGGCAAAGAGTCGCCTCCGCGCGTGACGATCTGGCGTCCCCGCTG
GTGCTGGACACCCGCGACGCCCAGGGGCGGTACACCCTGCTGCAGTCCGCGACGACCCAC
CTCCAGCACGCGTCCGACCACCTCTCCGCTTTCATCATCAACACGGCGGTGGCCGAGCGC
CTGGCGCTCCACGGGTGCGGCCCCGTCCCGTCGCAGCCGGTGGCCCGCGTCGGCGACCTC
CGCGCCGGCCACGACCACGAGTGGCTT
>Ae. sharonensis_98068_3518
ATGGCGCAGCCGCCGCAGTGGAAGGCGATGTACCAGTATGTGGCGATACGGGCGCACGAC 
AGCTGCGCCCGAGTGGAGGAAAGTGTCGCTGCCGCGCGTAGGGAGCTGGCGTCCCCGCGG 
GTGCTGGACACCCGCAACGCCGCGGGGCGGTATGCCTTGTTGCATTCCGCGATGACCCAC 
GTCGAGCACGCATCCGGCTGCCTCTCCGGTGTCATATTCAGCATGGGGGTGGCCGAGCAA 
CTGGCGCTCTATGGCTGCGGCGCCGTTCCGTCGAGGCCGGTAGCCGGCATCGGCGACCTC 
CGCCGCGACCGCGGCGACCACGATGAGTGGCTCGCTCTGAGCAGGCTCGAGGCCGCCAGG 
GAGCACGCCCAGGACGCGCTCCCCGGGGTGGAGGGGGCTTTCACCCTGCTGGCCTCCGTC 
CGGTTCCTGCTTCACAGCCGGAGCCCTGACGCTGCCGGCCGCCGGCAAGCCATCGAAGAG 
CAGCTCCACGCCGCCACCGACGAACTCCAGGCCGTCGTGGGCAGCGTGGCCAACATGTCC 
GCGCTGGCCTTCTTGGCCACCCAGCCTGCCATCCGCAACCGTATCCAGTGA
>Ae. sharonensis_341236_279
ATGGCGCAGCCGCCGCAGTGGAAGGCGATGTACCAGTATGTGGCACGGAAGAGATGGCGC
TGCACTCGCGTTGAGGAAAGTGTCGCTGCCGCGCGTAGGGTGCTGGCGTCCTCGCAGCTG
CTGGACACCCGTGACGCCGCGGGGCGGCTCGAGGCCGCCAGGGAGCACGCCCAGGACGCC
CTCCGCGGGGTGGAGAGGGCCTTCACCCTCCTGGCATCCGTCCGGTTCCTGCTTCACAGC
CGGACCCCCGACGCTGCCGGGCGCCGGCAAGCCATGGAAGAGCAGCTCCACGCGGCCGGC
GTCGAACTCCAAGCCGCGGTAGGCAGCGTGGCCAACATGTCCGCGCTGGCCTTCATGGCC
ACCCAGCCTGCCATCCGCAACCGCATCCAGTGA
>Ae. sharonensis_99484_521
ATGAAATCCAAAATTCTGCTGGACATCCGCGACGCCGAGGGGCTGTACACCCTGCTGCAG
TCTGCGGCGACTCACCTCGAGCACGCGTCCAACCACATCTCTGATTTCATCGTCAACACG
GTGGTGACCGAGCTCCTGGCACTCCACGGCTGTGGCGCCGTCCCGTTGCAAGCGGTGGCC
CGCGTCGGCGACCTCAGCACCGGCCACGACCACGAGTGGCTTGGCCTGATCAGGCTCCAG
GCCGCCAGGGAGCACGCCAAGGACGCGCTCTGCCGAGTGGAGGGGCCCTCACCCTCTTGG
GGTCCGTCCGGTTCATGCTTCACAGCCAGAACCCCGACGCTCCAGGGCGCCGGCAAGCCA
TGGAAGGGCACCTCCACGCGCTCGACCTCCAGCCCGTGGTGGTCGGTGTGGCGAGCATGT
CCGCGCTGGCCTCCTTATCCACCGAGCCTCCCATCAGCAACCGCACCCAGTGAGAGGTCT
CTGCCTTTATCAGCTCTGAACGACTCCGCTTGCTTGCTTGATATCGCTTGTTCGCATTAG
>Ae. sharonensis_1151931_2022
ATGGCGCAGCCGCCGCAATGCAAGGCGATGTACGTGTATGTGGCGAGACGGGCGCGCGAA
GGCTGCTCTCGCGTCGAGCAAAGTGTCGCGGCGGCGCGTACGGTGCTGGCGTCCCCGCTG
GTGCTGGACACCCGCAACGCCGCGGGCCGGTACACCTTGTTGCATTCTACTTGGATATGA
>Ae. longissima_3S_83114888
ATGGCGCAGCCGCCGCCATGGAAGGCGATGTACCTGTATGTGGCGAGCCAGGCGCGCGAC
GGCTGCGCCGGCGTCAGGCAAAGAGTCGCCTCCGCGCGTGACGATCTGGCGTCCCCGCTG
GTGCTGGACACCCGCGACGCCCAGGGGCGGTACACCCTGCTGCAGTCCGCGACGACCCAC
CTCCAGCACGCGTCCGACCACCTCTCCGCTTTCATCATCAACACGGCGGTGGCCGAGCGC
CTGGCGCTCCACGGGTGCGGCCCCGTCCCGTCGCAGCCGGTGGCCCGCGTCGGCGACCTC
CGCGCTGGCCACGACCACGAGTGGCTTGGCCTGATCAGGCTCCAGGCCGCCAGGGAGCAC
GCCGAGGACGCGCTCCGCCGAGTGGAGGGGGCCCTCGCCCTCCTGGGCTCCGTCCGGTTC
ATGCTTCACAGCCAGAACCCCGACGCTCCAGGGCGCCGGCAAGCCATGGAAGGGCAGCTC
CACGCCCTCGACCTCCAGCCCGTGGTGGTCGGCGTGGCGAGCATGTCCGCGCTGGCCTCC
TTTGCCACGGAGCCTCCCATCCGCAACCGCATCCAGTGA
>Ae. longissima_3S_83351666
GCTGGACACCCGCGACGCCGAGGGGCTGTACACCCTGCTGCAGTCTGCGGAGACTCACCT
CGAGCACGCGTCCAACCACCTCTCTGATTTCATCGTCAACACGGTGGTGACCGAGCTCCT
GGCGCTCCACGGCTGTGGCGCCGTCCCGTTGCAGGCGGTGGCCCGCGTCGGCGACCTCAG
CACCGGCCACGACCACGAGTGGCTTGGCCTGATCAGGCTCCAGGCCGCCAGGGAGCACGC
CAAGGACGCGCTCTGCCGAGTGGAGGGGGCCCTCACCCTCTTGGGGTCCGTCCGGTTCAT
GCTTCACAGCCAGAACCCCGACGCTCCAGGGCGCCGGCAAGCCATGGAAGGGCACCTCCA
CGCGCTCGACCTCCAGCCCGTGGTGGTCGGTGTGGCGAGCATGTCCGTGCTGGCCTCCTT
AGCCATCGAGCTTCCCATCAGCAACCGCACCCAGTGA
>Ae. longissima_3S_83738220
ATGGCGCAGCTGCCGCCATGGAAGGCGATGTACCTGTATGTGGCTAGCCAGGCGCGCGAA
GACTGCACCCGCGTCAGGCAAAGCGTCGCCGCCGCAGCCGTCGCCGCCGTGCGTGGCGCG
CTGGCGTCCCCGGAGGTGCTGGACACCCGCGACGCCGAGGGGCGGTACACCTTGCTGGAT
TCCGCGCTGACCCACATCGAGCACGCATCCGACGCCCTCTCCAGTTTCATCGTCAACATG
GTGGTGGCCGAGCGCCTGGCACTCCATGGCTGCGGCGCCGTCCCGTCGGAGCCGGTGGTC
CGCATCGGCGACCTCCGCGACGACCACGACTACGAGTGGCTTGGTCTGATCAGGCTCGAG
GCCGCCAGGGAGCACGCCCAGGACGCGCTCCGCGGGGTGGAGGGCGGCTTTACCCTCCTG
GCCTCCGTCCGGTTCATGCTTCACAGCCGGAACCCCGACGCTCCCGGGCGCCGGGAAGCC
ATGGAGGGGCAGCTCCGCGCCGCCGCCCTCGAACTCCAGCCCGTGGTGATCAGCGTGGAG
AACATGTGCGCGCTGGTCTTCATGGCCACCGAGCGTGCCATCCGCGACCGCATCCAGTGA
>Ae. longissima_3S_85013005
ATGGCGCAGCCGCCGTGGAAGGCGATGTACCAGTATGTGGCGATACGGGCGCACGACAGC
TGCGCCCGAGTGGAGGAAAATGTCGCTGCCGCGCGTAGGGAGCTGGCGTCCCCGCGGGTG
CTGGACACCCGCAACGCCGCGGGGCGGTATACCTTGTTGCATTCCGCGATGACCCACGTC
GAGCACGCATCCGGCTGCCTCTCCGGTGTCATATTCAGCATGGGGGTGGCCGAGCAACTG
GCGCTCCATGGCTGCGGCGCCGTTCCGTCGAGGCCGGTAGCCGGCATCGGCGACCTCCGC
CGCGACCGCGGCGACCACGATGAGTGGCTCGCTCTGAGCAGGCTCGAGGCCGCCAGGGAG
CACGCCCAGGACGCGCTCCCCGGGGTTGAGGGGGCTTTCACCCTGCTGGCCTCCGTCCGG
TTCCTGCTTCACAGCCGGAGCCCCGACGCTGCCGGCCGCCGGCAAGCCATCGAAGAGCAG
CTCCACGCCGCCACCGACGAACTCCAGGCCGTGGTGGGCAGCGTGGCCAACATGTCCGCG
CTGGCCTTCTTGGCCACCCAGCCTGCCATCCGCAACCGTATCCAGTGA
>Ae. longissima_3S_85162031
ATGGCGCAGCCGCCGCAGTGGAAGGCGATGTACCAGTATGTGGCGATACGGGCGCACGAC
GGCTGCACTCGCGTTGAGGAAAGTGTCGCTGCCGCGCGTAGGGTGCTGGCGTCCCCGCAG
GTGCTGGACACCCGCGACGCCGCGGGGCGGTACACCTTGTTGCATTCCGCGATGACCCAC
GTCGAGCATGCATCCGGCTGCCTCTCCGGTGGGGTATTCAGCATGGGGATGGCCGAGCTC
CTGGCACTTCATGGCTGCGGCGCCGTTCCGTCGAGGCCGGTAGCCTGCATCGGCGACCTC
CGCCGCGACCGCGACGACCACGACGAGTGGCTCGCTCTGAGCAGGCTCGAGGCCGCCAGG
GAGCACGCCCAGGACGCGCTCCGCGGGGTGGAGAGGGCCTTCACCCTCCTGGCATCCGTC
CGGTTCCTGCTTCACAGCCGGACCCCCGACGCTGCCGGGCGCCGGCAAGCCATGGAAGAG
CAGCTCCACGCCGCCGGCGTCCAACTCCAGGCCGCGGTAGGCAGCGTGGCCAACATGTCC
GCGCTGGCCTTCATGGCCACCCAGCCTGCCATCGGCAACCGCATCCAGTGA
>Ae. longissima_3S_86738095
ATGGCGCAGCCGCCGCAGTGGAAGGCGATGTACCAGTATGTGGCGATACGAGCGCACGAC
GGCTGCACCCGCGTTGAGGAAAGTGTCGCCGCCGCGCGTAGGGTGCTGGCGTCCCCGGAG
TTGCTGGACACCCGCGACGCCGCGGGGCGGTACACCTTGTTGCATTCCGCGATGACCCAC
GTCGAGCACGCATCCGGCTGCCTCTCCGGTGGCGTATTCAGCATGGGGGTGGCCGAGCTC
CTGGCGCTCCATGGCTGCGGCGCCGTTCCGTCGAGGCCGGTAGCCGGCATCGGCGACCTC
CGCCGCGACCGCGACGACCACGACGAGTGGCTCGCTCTGAGCAGGCTCGAGGCCGCCAGG
GAGCACGCCCAGGACGCGCTCCGCGGGGTGGAGAGGGCCTTCACCCTCCTGGCATCCGTC
CGGTTCCTGCTTCACAGCCGGACCCCCGACGCTGCCGGGCGCCGGCAAGCCATGGAAGAG
CAGCTCCACGCGGCCGGCGTCGAACTCCAGGCCGCGGTAGGCAGCGTGGCCAACATGTCC
GCGCTGGCCTTCATGGCCACCCAGCCTGCCATCCGCAACCGCATCCAGTGA
>Ae. longissima_un_73407949
ATGGCGCAGCCGCCGCAATGCAAGGCGATGTACGTGTATGTGGCGAGACGGGCGCGCGAA
GGCTGCTCTCGCGTCGAGCAAAGTGTCGCGGCGGCGCGTACGGTGCTGGCGTCCCCGCTG
GTGCTGGACACCCGCAACGCCGCGGGCCGGTACACCTTGTTGCATTC
>Ae. speltoides_5549_7445
ATGGCGCAGCCGCCGCCATGGAAGGCGATGTACCTGTATGTGGCGAGCCAGGCGCGCGAC
GGCTGCGCCGCCGTCAGGCAAAGCGTCACCTCTGCGCGTGACGATCTGGCGTCCCCGCAG
GTGGCGCTGGACACCCGCGACGCCGAGGGGCGGTACACCCTGCTGCAGTCCGCGGCGACC
CACCTCGAGCACGCGTCCGACCACCTCTCCGCTCTCATCGTCAGCACGGTGGTGGCCGAG
CTCCTGGCGCTCCACGGCTGCGGCGCCGTCCCGTCGCAGCCGGTGGCCCGCGTCGGCGAC
CTCCGCGACGGCCACGAGCGCCACGACGACTGGCTTACTCTGATCAGGCTCCAGGCCGCC
AGGGAGCACGCCGAGGACGCGCTCCGCCGAGTGGAGGGGGCCCTCACCCTCCTGGAATCC
GTCCGGTTCATGCTTCACAGCCAGAACCCCGACGCTCCAGGGCGCCGGCAAGTCATGGAA
GGGCAGCTCCACGCCCTCGACCTCCAGCCCGTGGCGGTCGGCGTGGCGAGCATGTCCGCG
CTGGCCTCCTTGGCCACCGAGCCTCCCATCCGCGACCGCATCCAGTGA
>Ae. speltoides_30656_102218
ATGGCGCAGCCGCCGCCATGGAAGGCGACGTACCTGCACGTGACGCATGGAGGCGCGCGA
CGGCTACGCCCGCGCCAAGGAAAGCGTCGCCGCCGCGCGTGTCGATCTGGTGTCGTCCCC
GGAGGTGGTGCTGGACACCCGAGACGACGAGGGGCGGTACACCCTGCTGCAGTCCGCGAC
GACCCACGTCGAGCACGCGTCCGACCACCTCTGCGGTTTCGTCGTCAACGTGGTGGCGGC
CGAGCGCCTGGCGCTCCACGGCTGCGGCGCCGTCCCGTCGCAGCCGGCGGCCCGCGTCGT
CGACCTCCGCGCCGGCCACGACCACGAGTGGCTGGGTCTGATCAGGCTCCAGGAGTCCAG
GCCGCCAGGGAGCACGCCGAGGAGGCGCTCCGCGGGGTGGAGCGCGCCTTCACCCTCCTG
GAATCCGTCCGGTTCATGCTTGGCTGCCCGAACCCCGGCGCGGCCGGGCGCCGGCAAGCC
ATGGAAGGGCAGCTCCGCGCCGCCGCCCTCGAGCTCCAGCCCGTGGTGATCAGCGTGGAG
AACGTGTGCACGCTCGCCTCCTTGGCCATCCGCGACCGCATCCAGTGA
>Ae. speltoides_1014_602503
ATGGCGCAGCCGCCGCAATGGAAGGCGATGTACCAGTATGTGGCGATACGGGCTCACGAC
GGCTGCGCCCGCGTTGAGGAAAGTGTCACCGCCGCGCGTAGGGTGCTGGCGTCCCCGCCG
GTGCTGGACAGCCGCAACTCCGCGGGGCGGTACACCTTGTTGCATTCCGCGATGACCCAC
GTCGAGCACGCATCCGGCTGCCTCTCCGGTGTCATATTCAGCATGGGGGTGGCCGAGGAC
CTGGCACTCCATGGCTGCGGCGCCGTTCCGTCGAGGCCGGTAGCCGGCATCGGCGACCTC
CGCCGCGACCGCGACGACCACGACGAGTGGCTCGCTCTGAGCAGGCTCGAGGCCGCCAGG
GAGCACGCCCAGGACGCGCTCCGCGGGGTAGAGGGGGCCTTCACCCTCCTGGCATCCGTC
CGGCTCCTGCTTCACAGCCGGACCCCCGACGCTGCCGGGCGCCGGCAAGCCATGGAAGAG
CAGCTCCACGCTGCCGGCGTCGAACTCCAGGCCGCGGTAGGCAGCGTGGCCAACATGTCC
GCGCTGGCCTTCATGGCCACCCAGCCTGCCATCCGCAACCGCATCCTGTGA
>Ae. tauschii_3D_58531564
ATGGCGCAGCCGCCGCCATGGAAGGCGATGTACCTGTATGTGGCGAGCCAGGCGCGCGAC
GGCTGCGCCGGCGTCAGGCAAAGAGTCGCCTCCGCGCGTGACGATCTGGCGTCCCCGCTG
GTGCTGGACACCCGCGACGCCGAGGGGCGGTACACCCTGCTGCAGTCCGCGACGACCCAC
CTCCAGCACGCGTCCGACCACCTCTCCGCTTTCATCATCAACACGGCGGTGGCCGAGCGC
CTGGCGCTCCACGGCTGCGGCCCCGTCCCGTCGCAGCCGGTGGCCCGCGTCGGCGACCTC
CGCGCCGGCCACGACCACGACTGGCTTGGCCTGATCAGGCTCCAGGCCGCCAGGGAGCAC
GCCGAGGGCGCGCTCCGCCGAGTGGAGGGGGCCCTCGCCCTCCTGGGCTCCGTCCGGTTC
ATGCTTCACAGCCAGAACCCCGACGCTCCAGGGCGCCGGCAAGCCATGGAAGGGCGGCTC
CACGCCCTCGACCTCCAGCCCGTGGTGGTCGGCGTGGCGAGCATGTCCGCGCTGGCCTCC
ATGGCCACGGAGCCTCCCATCCGCGACCGCATCCAGTGA
>Ae. tauschii_3D_58701458
ATGGCGCAGCCGCCGCCATGGAAGGTGATGTACCTGTATGTGGCGAGCCAGGCGCGCGAC
GGCTGCGCCGCTGTCAGGCAAAGGGTCGCCGCCGCGCGTGACGATCTGGCGTCCCCGCAG
GTGGCGCTGGACACCCGCGACGCCGAGGGGCGGTACACCCTGCTGCAGTCCGCGACGACC
CACCTCCAGCACGCGTCTGACCACCTCTCCGCTTTCATCATCAACACGGCGGTGGCCGAG
CGCCTGGCGCTCCACGGCTGCGGCGCCGTCCCGTCGCAGCCGGTGGCCCGCGTCGGCGAC
CTCCGCGCCGGCCACGACCACGAGTGGCTTGGCCTGATCAGGCTCCAGGCCGCGAAGGGA
GCACGCCAAGGATGCGCTCCGCCGAGTGGAGGGGGCCCTCGCCCTCCTGGGCTCCGTCCG
GTTCATGCTTCACAGCCAGAACCCCGACGGCAGCTCCACGCCCTCGACCTCCAGCCCGTG
GTGGTCGGCGTGGCGAGCATGTCCGCGCTGGCCTCCTTTGCCACCGAGCATGCCATCGGC
GACCGCATCCAGTGA
>Ae. tauschii_3D_58932058
ATGGCGCAGCCGCCGCCATGGAAGGCGATGTACCTGTATGTGGCGAGCCAGGCGCGCGAA
GACTGCGCCCGCGTCAAGCAAAGCGTCGCCGCCGCAGCCTTCGCCGCCGTGCGTGGCGCG
CTGGCGTCCCCGGAGGTGCTGGACACCCGCGACGCCGAGGGGCGGTACACCTTGCTGGAT
TCCGCGCTGACCCACATCGAGCACGCATCCGACTCCCTCTCCGGTTTCATCGTCAACATG
GTGGTGGCCGAGCGCCTGGCGCTCCATGGCTGCGGCGCCGTCCCGTCGGAGGCGGTGGCC
CGCATCGGCGACCTCCGCGACGACCACGACTACGAGTGGCTTGGTCTGATCAGGCTCGAG
GCCGCCAGGGAGCACGCCCAGGAGGCGCTCCGCGGGGTGGAGGGCGCCTTCACCCTCCTG
GCCTCCGTCCGGTTCATGCTTCACAGCCGGAACCCCGACGCTCCCGGGCGCCGGCAAGCC
ATGGAGGGGCAGCTCCGCGCCGCCGCCCTAGAACTCCAGCCCGTGGTGATCAGCGTGGAG
AACATGTGCGCGCTGGCCTTCATGGCCACCGAGCGTGCCATCCGCGACCGCATCCAGTGA
>Ae. tauschii_3D_59424083
AGGCGCAGCCGCCGCAATGGAAGGCGATGTACGTGTATGTGGCGCGACGGGCGCGCGAAG
GCTGCTCTCGCGTCGAGCACAGTGTCGCGGCCGCGCGTACGGTGCTGGCGTCCCCGCTGG
TGCTGGACACCCGCAACGCCGCGGGCCGGTACACCTTGTTGCATTC
>L. perenne_5655_53040
ATGGCGGAGCCATGGTGGAAGAGGGCGGCCGGTGCTTTTCTCGAGCCGGCGCTGCCCAAC
TGCCACCGCGCCAGGGATCATCTCGGCGCCGCGCTGCGGGACCTGGAGTCGGAGGAGCTG
CTGCACACCCGCGACGCCGCGGGGCGCTACGTCCTGCTGGATTCCGCGGCGCGCAGCGTC
GAGCAGGTCTCGTGGTTCCTCGCCATTTCCATGGGTGCCATGGTGGGGGTCGAGCTCCTA
GCCCTCCGGGGCTGCGGGCCCGACCCGACCCACCCGGTGGCCAGCGTCGACCACACCCGC
GACGCCCGCCATGGCATGTGGCTCACTCTGGCCAGGCTCCGCAGCGCCAGGGCGGACGGC
CAGGTCGTGCTCCGAGCGGCGGAGGCGGCCGTCGGACACCTGCAGGCCGCGCAGTTCATG
GCTACCCGCCTGCCCCCGGCTGCCGGACTGCGGGCCGTCATGGAGGACCAGGTCCACGCC
GCCGTCAACGAAATCCATCCCCTGAAAGGCGGCATGGTCAACATGTGCTTCCTGGTCGCA
TGCACCGTCGAGCCCGCCGCCCGCATCCACTGGACGTGA
>L. perenne_5655_65209
ATGGCGGAGCCGAGGTGGAAGACGGCGGCCGGTGCTCGTCTCGTCTCCGTGTACGGCGACT
GCCTCCGCGCCAGGGATCATCTCGGCGCCGCGCTGCGGGACCTGGAGTCGGAGGAGCTGC
TGGACACCCGCGACGCCGCGGGGCGCTACGTCGTGCTGGATTCCGCGGCGGCCAACGTCG
GGCAAGCGTCGTCGTTCCTCTCCGCTGCCATGGGCGACATGGAGGCGGCCGAGCTCATCC
TGCTCCGGGGATGCGGGCCCGTCCCGACGGATCCCGTGGCCAGCGTGGCCCGCGTCCGCG
ACGCCGACCACGGCGTGTGGCTCGCTCTCACCAGGCTCCAGACCGCCAGGCAGCACGGCC
GGCAAGCGCTCGTCATGGCGGAGGTTGCCTTCGGCCACCTGTGGGCCGCGCAGTTCATCG
GTGCCCGCCTTCCTCCGGCTGCTGACCCGGACGCCGTCATGGAAGACCAGGTCCGCGCCG
CCATGGACCAAATCCGGACCGTGCTGGCCTGAATGGCCACCATCGACTTCGAGCCTGCCG
CCCGCGCGCATCCAGTAG
>Av. eriantha_3936_397187385
ATGGCGTCGGCGCCGGCGGAGGATAGCTGGAAGAGGGCGGCCGCCGTTCGTCTCGCCACG
GCGCTCGGCGACTGCGTCCGCGCCTGGCATCGTCTCGGCGACGCGCTGCGGGACCTGCAG
AACCGCGACGGCGAGGGGCGCTACATCCTTCTGGATTCCGGGGCGGACAACGTCGAGCAG
GCGTCGTGGCTCCTCTCCGCTTCCGTGGCCGGCGCGGTGGCGATCGAGTGCCTAGCCCTC
CGGGGCTGCGCGCCCGTACCGACGGATCCGGTGCCTGCACCGGGCGACCTCCACGACGGA
GCCGACGCCCACTACGACGTGTGGCTCGCTCTGGCCAGGCTCCAGACCGCCAGGGAGTAC
GGCCAGGATGCGCTCCGCGCGACGGAGGCGGCCTTCGGCCACCTGTCGGCCGCGCAGCTC
ATGGCTGCCCACCTCCCCCCGCCTGCTGGCCTGCAGGCCGTCATGGAGGACCAGGTCGAC
GCCGCCACCAACCAAATCCGGGAAGTGCTGGGCGCCATGATGAACATGAGCGGGCTGATC
TCCTGCGCCGCCGAGCCTCCCGCCCGCATCCAGTCAGGGTGA
>Av. eriantha_3936_397284982
ATGGCGGAGCCGAGGTGGAAGACGGCGTTCCGCGCTTATATCGGCCCGGCGCACGGCGCC
ATCATCCGCGCCAAGCATCTTCTCGGCTCCGTGCCGTGGGCTCCGGTGTCGCCGGAGCTG
CTGCAAGACCGCGACGCCGCGGGGCGGTACGTCCTGCTGGATTTGGCGATCAACAACGTG
GAGCAGGCATGGATCTGCCTCACCGGTTCCATGGACTTCATGGTGGCGGCCGAGCTCGTC
GCGCTCCGGGGATGCGGGCCCGTAACGATGCTTCCGGTGGCGAGCGTCGACCTACTCCAC
GGCGGCGCCGACGCCGACGCCCACCACGACGTGTGGCTCGCGCTCACCAGGCTCCAGAGC
GCCAGAGGGTACGGCCAGGACGCGCCCGGCTGGGCGGAGGCGGCCTACCGCCACCTGTCC
GCCGCGAGGTTCATGATTGTCCACCTGCCCCCGCCTGCTGGCCCGGACGCCGCCATGGAC
CAGTTCCACGCCGCCGTCGGCCACATCCGGGCCATGGTGGCCAGCATCGTGAACATGCTC
TCGATGACCTCCGTCGCCGGCCAGCCTCCCGCCCGCATCCAGTAG
>Av. eriantha_3936_397164644
ATGGCGGAGGCGGGGGCGGCGTGGAAGAGGGTGGCCGCCGCTAATCTCGCCCCGGCGCAC
CGCGACTGCAACCGCGCCTGGTATCATCTCCGCGCCGCGCTGCGGGACCTGGAAACGGCG
CCGGACCCGCTGCAGAACCGCGACGGCGCGGGGCACTACGTCCTTCTGGATTCCGCGGCG
TACCACCTCGAGCGGGCGTCGTGGCTCGTCACCCTTTCCACGACCCACTTGCTGGGGATC
GAGTACCTAAACCTCCGAGGCTGCGGTGCCGTCCCGACCCACCCGGTGGCCAGCATCAGC
GACCTCCGCGGCGGCCCGGACGCCTACTCCAACGTCTGCCTCGCTCTCGTCAGGCTCCAG
GGCGCCAGGGACCACGGCCAGGTCGTGCTCCACGCCACGGAGGCGGCCTCCTCCCACCTG
TGGGCCGCGCGGATCATCGCCTCCCGCATCCCCCAGGCTCATGGCCGGCACGCCGACATG
CTGGGCCAGGTCGACGCAGCCACCAGCAAAATCCGGAAAGTCCTGACCGACATGGGGAAC
ATGGCCGCGCTGGTCTCCTTCGCCAACGAGCCTCCCGCCAACATCCGGTGGAGGCAGCCC
TGA
>B. distachyon_NC_016131_30525326
ATGCATCAGCCGACTGAGCAATGGAGGTCGGTGTTCCAGGGCGAGGTGCTGCGGGCGCTA
GACGACTGCCTCGACGCCCGGAGACACATCACCGACGCGAACCGCGACCAGGCGGAGGTA
CTGGGACCCTACGCCGACGCCGACGCCGACAAGCTGCGCTCGGCGGCGGAGAACATCGCC
AAGGCATCGCGGTGCCTCTCCGCGTCCATGGCCCACATGGGGGCGGCCGAGTTCCTGGCG
CTGCGGGGCTGCGGGCGGATCCCGACGGAGCCGGTGGCCAGCGCCAAGCTCCTCCACGAC
GGCGACGACGTGCGCCTCGCCCTGGCCAAGCTCCAGTCCGCCAGGGAGCACGGCCGGGAC
GCGCTCACCAGGCTGCGCGAGTGCGGCGGCCACGTGCAGGGCGTCGCCTTCATGCTCGGC
GGCCTCCCCGGTGCCCCGTTTCCTGCCCCGCACGCCCGCGCCTCCATTGAATCCGAGATC
AGCGCCGTCGCCAGGGAGCTCTGCTACGCGCATGACAGGACGGTGAGTATGACCGCGCTT
GTTATCTTCGCCACCAAGCCTGTCGCCCGCATCCAGTGA
>B. distachyon_NC_016132_61341
ATGTATCAGCCGACTGAGCAATGGAGGTCGGTGTTCCAGGGCGAGGTGCTGCGGGCGCTA
GACGACTGCCTCGACGCCAGGAGACACATCACCGACGCGAACCGCGACCAGGCGGAGGTG
CTGGGACCCTACGCCGACGCCGACGCCGACAAGCTGCGCTCGGCGGCGGAGAACATCGCC
AAGGCATCGCGGTGCCTCTCCGCGTCCATGGCCCACATGGTGGCGGCCGAGTTCCTGGCG
CTGCGGGGCTGCGGGCGGATCCCGACGGAGCCGGTGGCCAGCGCCAAGCTCCTCCACGAC
GGCGACGACGTGCGCCTCGCCCTGGCCAAGCTCCAGTCCGCCAGGGAGCACGGCCGGGAC
GCGCTCACCAGGCTGCGCGAGTGCGGCGGCCGCGTGCAGGGCGTCGCCTTCATGCTCGGC
GGCCTCCCCGGTGCCCCGTTTCCTGCCCCGCACGCCCGCGCCTCCATTGAAGCCGAGATC
AGCGCCGTCGCCAGGGAGCTCTGCTACGCGCATGACAGGACGGTGAGTATGACCGCGCTT
GTTATCTTCGCCACCAAGCCTGTCGCCCGCATCCAGTGA
>B. distachyon_NC_016132_125782
ATGGCTGCGGAGCAGAGCCAGCAATGGAGGAGGGTGTTCCAGCGTGAGGTGGTGATGGCG
CTGAACGCCTGCCGCTCCGCCCCGGTGCATGTCAACAACGCGTCCGAGGCTCTCCAGTCG
CCGTCGGAGGTGCTCCAGCCCCGCATCGCCCAAGGCGCGGCGGCCTTCACCTTCACCCGG
CTGCTACGGGCGGTGGAGAGCATGACCAGGGCATCCCAGTACTTATCGCAAGCCCTGGCC
AACATGGGGGCCGCCGACCTCCTGGCGCGGCGCGGCTGCGGGCCGGTCCCGGCGGAGCCG
GTGGCCAACACGCAGCGGCTCCACGACGAGTGGCTCGCCCTCGTCAGGCTCCAGGGCGCC
AGGGAGCACGGCCAGGACGCGCTCCGCGTGCTCGACAACTGCAGAGGCCGCCTGTGCCCT
GTGGACCATCGCCTACATGCTCGGCGTCGGCGGCCTCCTCCCTGGTGCTCCGCGCCCTGC
CCCGTTCCCGGGACGCTACCTCGAAGCCCTGATCCGCAACATCGCCGCGCATCTCGGACC
CGTGTATTTGAGCACATTGAACATGACGGCGCTTGCTTCCTTCGCCGCCGAGCCCGTCGC
CCGCATCCAGTTCATTGTACTGCTTTCTTGGTCCCGTAG
>B. distachyon_NC_016135_25302106
ATGGAGGTCCTCAAGTCGCCGTCTGAGGTGCTGGAGACCGGCACCGGCAAGGACGGCTTG
CTGCTTTCGGCGCGGCGGGACATCTGCAAGGCATCCCGGTGCTTATCCGAAGCCATGGCC
CGCATGGAGGCAACCGAGCTCCTGGTGCTGCGAGCCTGCGCGACGGAGCCGACGGAGCCG
GTGGCCAGCATCCAGCTCCTCCACGACATCGACGAGGGCACCAAGTACGGCGAGTGGCTC
GCTCTGGTCAGGCTCGAGGGCGCCAGGGAGCACGGCCAGGACGCGCTCCGCTGCCTCGAC
GACTGCACCGGCCGCCTCTGGACGCTCGCGCTCATGCTTGACGGCCTCCCTGGTGCTCCG
CGTCCTGCCCCGCACGCGCGCCGCTCCATTGAAGAGCAGGTCGACGCCGTCGCCGAGAAG
CTCCCAGTCGCGTATGGCAACACCTTCAATATGATCTCGCTTATTGGCTTCGCCACCGAG
CCTGCTCTCGCCCTCGCCCGCATCCCCATCCCCATCCCCGTCCAGTGA
>Se. italica_XP_004971686
ATGGAGATGGAAGTGGAGTCCACTTGGAAGTCCTTGTTCCAGCGGCGGGCGATCCTGACG
GCCAAGCACTGCGACCGCGTCCACGGCCTGCTCTCCGGGGCGATCGAGGTCGTCGACGTC
GACGTGCGGAACCGGCGCCGCCACGAGGGGTCCTGCGCGGAGGAGACGCAGCGCGCGCTG
GAGGGCGCCTCGACGGAGCTCGGCCTCGCCCTCTCCAGCATGGGCGCGGCCCGGCACCTC
GCGCTCCGTGGCGGGGCGCCCTGCCCGAGCGCGCCGCTCGACTCCGTGGACGACCTCGCC
GGGGACCCCGCCGTCTGGTGCGCGCTGGAGAGGCTCGAGAAGGCTGCCGAGCTCGCCGCC
CGCGTGCACGACGGGCTGGAGTGCGCCCGCGGCCACCTGCGCGCCGCCGCGCTCCTGGCG
GTCCTGGACGGGGTCGGCGTCGGCGGCCTCGAGGGCGGCAACAGCGCCGTCCCGTGGGAG
CATAGCCCCTGCTTCTCCGAGCAGCTCAACGGCGCCATGGAGCTCGGCGACGCGATGTTG
AAGGCGGCGGACCTCGTCGCGGAGGCCGAGGGCGCACGCGAGGCGGCGTTAGGCTTCATC
AGTGACGTCTAG
>O. sativa_BAS70484
ATGGCGGCGGAGGCGTGGAGGGCGCGCTTCCGGGAGCGTGTGGTGGAGGCGGCGGGACGC
TGGGAGCGCGTGCGCGAGGGCCTCGCCACGGCGCTGGCGCACGTGACGTCGCCGATGCTC
GCGGCCGACGAGGAGGCGGCGGCCGCCGCGCGCACCAGGATCCAGCTCGCGATGGGACAG
CTCGAGGACGCGTCCAGAGATCTCGCCTCCGCGATGTCCCTCATGAAGGCGGCCGATCTC
CTCGCGCTCCACGGCGACAGCGTCAACCCGTCGACGTTTCTCGGCGGGATCGGCCACCTT
GGCGCCCAGTACCTCGCGGAGCGGATCGCTGTGACCAAGCTCCGTGAAGCCTGGGAGGAC
GCCCGGGACGCGTACACCAATGTTGAATGGTGCCGCAGCCACCTGGATGCGATCCTCCTC
ATGCTGGACCATCCGCATCTCCCCAGCGTCGACGGCTTGATCGAGGAGGATCGCGCCGCC
GCCGATGGTTTCCTCCAGGCCGCGATAGGGAGAGCGGAGTTGGGCAACGAGAGGGCCGTC
GACGCCCGGCAGGACGTATCCGGCGCCAACTGA
>So. bicolor_XP_002455170
ATGGAGATGGAAATGGAAGAATTGGAGTCGACTTGGAAGGCGCTGTTCCAGCGGCGGGTG
GTGATGGCGGCCAAGCACTGCCACAGCGTCCACGAGCACCTCCTCGGGGCGCTCGAGGCC
GTGGACGCCGACGTGCAGGACAGGCGCCGCCACCAGGGACCCCGCGCGGAGGCGGCGCAG
CGCGCGCTCGAGGGCGCCTCGATGGAGCTCGGCCTCGCCGTGGCCAGCATGGGCGCGGCC
CGGCACCTGGCGCTCCGTGGCGGCGCGCCGTGCCCGAGCGCGCCGCTCGATTCCGAGGAC
GACCTCGCCGGGGACCACCCCGGCGTGTGGTGCGCGCTTGAGAAGCTCGGGAACGCCGCC
TCGCTCGCCACCCGCGTGCACGACGGCGTGGAACGCGCCCGCGGGCACCTGAGCGCTGCC
GAGCTCCTGGTGGCCCTGGACGAGGCCAGCGACGGCGGCGGCGGCGGCAACACCGCGCCG
TGGAAGCAGAGCCCCTGCCTCTCCGAGCAGGTCAGCGGCGCCATGGCGCTCGCCGAAGCG
CTGCTGAAGGCGATGGACCTCGCCACGGAGACCGCCGACGCGCGCGAGGCGGCGTTCGGC
TTCATCAGCGGCGTCAAGTGA
