# Supplementary material for: The Brittle Rachis Trait in Species Belonging to the Triticeae and Its Controlling Genes Btr1 and Btr2
Source: Front Plant Sci. 2020 Jul 22;11:1000. doi: 10.3389/fpls.2020.01000 (PMC7387508; doi:10.3389/fpls.2020.01000)
Supplement: Data Sheet 2 — Btr1_Btr1-like_Protein.fasta. [file DataSheet_2.fasta]

>H. vulgare_BTR1-LIKE_KR813335_214369
MAQPAGWKAMYQQVVIEADGSCADVEHRVAAARTTLESPEAVLTSRDPAGVYTLLKSALD
NVEQASDSLSAFIIHAVAAERLALHGCGPIPSQPVARIADLRDDHHDRHDERLALNRLED
ARDFAKRALRGVDGALKLLGSVQYMLRDLGAGAAGRRQAMEEQLQAAARELQLVAVSVCN
TRSLARMATEPPIGNRVH
>H. vulgare_BTR1_KR813335_434572
MAQPPQWKAMYQYVARRAHDGCARVEESVAAARGALATPMVLDTRDAAGRCTLLHSAVTH
VEHASDCLSGFIVSVVVAELLVLHGCGAVPSRPVASIGGLRRNRDDHDEWLALSRLEAAR
EHGQDALRGVEGAFTLLASVRFMLRSRTPDAAGRRQAMEEQLHAAAVELQAVVGSVANMS
ALAFLATQPAIRNRIQ
>S. vavilovii_256934_5539
MAQPPPPPWKAMYLDVIGEAIRSAAGVRESAASARDVLESPLVLDTRDAEGRYTLLDAAT
THLVHASDSLSAFIINMLVAERLTLHGCAAVPSEPVARIDDLRDGHGRHAEWLALSRLEA
AREHAEEELRRVERAFTLLGSVRFMLLIPNADAPGRRQAMEGQLHALDLQPVVVGVASMS
ELASLATEPPIRHRIQFH
>S. vavilovii_160742_842
MAQPPQWKAMYQYVAIRAHDGCARVQESVADARRALASPLVLDTRDAAGRYTSLHSAMTH
VEHASGYLSGVIFSMVVAELLALHGCGAVPSRPVAGIGDLRRDRDDHDEWLAVSRLEAAR
EHAQDALRGVEGAFTLLASVRFMLHSRTPDAAGRRQAMEEQLHAAAVELQAVLRFNYDRS
ASDIVE
>S. vavilovii_BTR1-R-1
MAQPPQWKAMYQYVAIRAHDGCARVEESIADARRALASPLVLDTRDAAGRYTSLHSAMTH
VEHASGCLSGVIFSMVVAELLALHGCGAVPSRPVAGIGDLRRDRDDHDEWLALSRLEAAR
EHAQDALRGVEGAFTLLASVRFMLHSRTPDAAGRRQAMEEQLHAAAVELQAVVGSVANLS
ALAFLATQPAIRNRFQ
>T. boeoticum_BTR1-LIKE-A-1
MAQPPPWKAMYLPVTSDAIRSAAAVKRSVAAARTELASPQVVLDTRDAEGRYTLLESALT
HIDHASGSLSAFIINMVVAERLTLHGCGAVPSEPVARVGDLRDGHGRHDEWLALIRLQAA
REHAQDALRRVEGAYTLLATVGFMLHSQNPDAPGRRQAMEGQLHALDLQPVVVGVASMSA
LASLATQPPIRYRIQ
>T. boeoticum_BTR1-LIKE-A-2
MAQPPPWRTMYLSVTSEAIRSAARVKQSVAAARRDLASPLVLDTRDSEGRYTLLESALTH
IDHASGSLSAFIINTVVAERLTLHGCGAVPSEPVARIGDLRDGHGRHDEWLALVRLQAAR
EHAEDALRRVEGAYTLLGSVRFMLHSQNPDAPGRRQAMEGQLHALDLQPVVVGVASMSAL
ASLATQPPIRYRIQ
>T. boeoticum_MG596317
MAQPPQWKAMYQYVAIRAHDGCARVEESVAAARRELASPLVLDTRNAAGSYTLLHSAMTH
VEHASGCLSGVIFSMLVAELLALHGCGAVPSRPVAGIGDLRRDRDDHDEWLALSRLEAAR
EQAQDALRGVEGTFTLLASVRFMLHSRTADAAGRRQVMEEQLHAAAVELQAVVGSVANMS
ALAFLATQPAIRNRIQ
>T. urartu_3A_62018598
MAQPPPWKAMYLSVTSDAIRSAAAVKRSVAAARRDLASPLVLDTRDAEGRYTLLESALTH
IDHASGSLSAFIINTVVAERLTLHGCGAVPSEPVARVGDLRDGHGRHDEWLALIRLQAAR
EHAQDALRRVEGAYTLLATVGFMLHSQNPDAPGRRQAMEGQLHALDLQPVVVGVASMSAL
ASLATEPPIRYRIQ
>T. urartu_3A_62106054
MAQPPQWKAMYQYVAIRAHDGCARVEESVAAARRELASPLVLDTRNAAGSYTLLHSAMTH
VEHASGCLSGVIFSMLVAELLALHGCGAVPSRPVAGIGDLRRDRDDHDEWLALSRLEAAR
EQARDALRGVEGTFTLLASVRFMLHSRTPDAAGRRQVMEEQLHAAAVELQAVVGSVANMS
ALAFLATQPAIRNRIQ
>T. dicoccoides_3A_61472064
MAQPPPWKAMYLPVTSDAIRSAAAFKRSVAAARRDLASPLVLDTRDAEGRYTLLESALTH
IDHASGSLSAFIINTVVAERLTLHGCGAVPSEPVARIGDLRDGHGRHDEWLALVRLQAAR
EHAEDALRRVEGAYTLLGSVRFMLHSQNPDAPGRRQAMEGQLHALDLQPVVVGVASMSAL
ASLATEPPIRYRIQ
>T. dicoccoides_3A_61536713
MAQPPPWKAMYLPVTSDAIRSAAAFKRSVAAARRDLASPLVLDTRDAEGRYTLLESALTH
IDHASGSLSAFIINTVVAERLTLHGCGAVPSEPVARIGDLRDGHGRHDEWLALVRLQAAR
EHAEDALRRVEGAYTLLGSVRFMLHSQNPDAPGRRQAMEGQLHALDLQPVVVGVASMSAL
ASLATEPPIRYRIQ
>T. dicoccoides_3A_61639327
MAQPPQWKAMYQYVAIRAHDGCARVEESVAAARRELASPLVLDTRNAAGSYTLLHSAMTH
VEHASGCLSGVIFSMLVAELLALHGCGAVPSRPVAGIGDLRRDRDDHDEWLALSRLEAAR
EQAQDALRGVEGTFTLLASVRFMLHSRTADAAGRRQVMEEQLHAAAVELQAVVGSVANMS
ALAFLATQPAIRNRIQ
>T. dicoccoides_3B_93913375
MAQPPPWKATYLHVTGEARDGCARAKESVAAARVDLASSPEVVLDTRDAEGRYTLLQSAT
THVEHASDHLSGFVVNVVAAERLALHGCGAVPLQPAARVGDLRAGHDHEWLGLIRLQAAR
EHAEEALRGVERSFTLLESFWFMLGCPNPGAAGRRQEGSSAPPPSSSSPW
>T. dicoccoides_3B_97628063
MAQPPQWKKMYQYVAIRAHDGCARVEESVAAARRVLASPLVLDTRNAAGRYTLLHSAMTH
VEHASGCLSGVIFTMVVAELLALHGCGAVPSRPVAGISDLCRDRDDHDEWLALSRLEAAR
EHAQDALRGVEGAFTLLASVRFLLHSRTPDAAGRRQAMEEQLHAAGVELQAAVGSVANMS
ALAFMATQPAIRNRVQ
>T. dicoccoides_3B_97632952
MAQPPQWKKMYQYVAIRAHDGCARVEESVAAARRVLASPLVLDTRNAAGRYTLLHSAMTH
VEHASGCLSGVIFTMVVAELLALHGCGAVPSRPVAGISDLCRDRDDHDEWLALSRLEAAR
EHAQDALRGVEGAFTLLASVRFLLHSRTPDAAGRRQAMEEQLHAAGVELQAAVGSVANMS
ALAFMATQPAIRNRVQ
>Ae. sharonensis_98068_3518
MAQPPQWKAMYQYVAIRAHDSCARVEESVAAARRELASPRVLDTRNAAGRYALLHSAMTH
VEHASGCLSGVIFSMGVAEQLALYGCGAVPSRPVAGIGDLRRDRGDHDEWLALSRLEAAR
EHAQDALPGVEGAFTLLASVRFLLHSRSPDAAGRRQAIEEQLHAATDELQAVVGSVANMS
ALAFLATQPAIRNRIQ
>Ae. sharonensis_341236_279
MAQPPQWKAMYQYVARKRWRCTRVEESVAAARRVLASSQLLDTRDAAGRLEAAREHAQDA
LRGVERAFTLLASVRFLLHSRTPDAAGRRQAMEEQLHAAGVELQAAVGSVANMSALAFMA
TQPAIRNRIQ
>Ae. longissima_3S_83114888
MAQPPPWKAMYLYVASQARDGCAGVRQRVASARDDLASPLVLDTRDAQGRYTLLQSATTH
LQHASDHLSAFIINTAVAERLALHGCGPVPSQPVARVGDLRAGHDHEWLGLIRLQAAREH
AEDALRRVEGALALLGSVRFMLHSQNPDAPGRRQAMEGQLHALDLQPVVVGVASMSALAS
FATEPPIRNRIQ
>Ae. longissima_3S_83738220
MAQLPPWKAMYLYVASQAREDCTRVRQSVAAAAVAAVRGALASPEVLDTRDAEGRYTLLD
SALTHIEHASDALSSFIVNMVVAERLALHGCGAVPSEPVVRIGDLRDDHDYEWLGLIRLE
AAREHAQDALRGVEGGFTLLASVRFMLHSRNPDAPGRREAMEGQLRAAALELQPVVISVE
NMCALVFMATERAIRDRIQ
>Ae. longissima_3S_85013005
MAQPPWKAMYQYVAIRAHDSCARVEENVAAARRELASPRVLDTRNAAGRYTLLHSAMTHV
EHASGCLSGVIFSMGVAEQLALHGCGAVPSRPVAGIGDLRRDRGDHDEWLALSRLEAARE
HAQDALPGVEGAFTLLASVRFLLHSRSPDAAGRRQAIEEQLHAATDELQAVVGSVANMSA
LAFLATQPAIRNRIQ
>Ae. longissima_3S_85162031
MAQPPQWKAMYQYVAIRAHDGCTRVEESVAAARRVLASPQVLDTRDAAGRYTLLHSAMTH
VEHASGCLSGGVFSMGMAELLALHGCGAVPSRPVACIGDLRRDRDDHDEWLALSRLEAAR
EHAQDALRGVERAFTLLASVRFLLHSRTPDAAGRRQAMEEQLHAAGVQLQAAVGSVANMS
ALAFMATQPAIGNRIQ
>Ae. longissima_3S_86738095
MAQPPQWKAMYQYVAIRAHDGCTRVEESVAAARRVLASPELLDTRDAAGRYTLLHSAMTH
VEHASGCLSGGVFSMGVAELLALHGCGAVPSRPVAGIGDLRRDRDDHDEWLALSRLEAAR
EHAQDALRGVERAFTLLASVRFLLHSRTPDAAGRRQAMEEQLHAAGVELQAAVGSVANMS
ALAFMATQPAIRNRIQ
>Ae. speltoides_5549_7445
MAQPPPWKAMYLYVASQARDGCAAVRQSVTSARDDLASPQVALDTRDAEGRYTLLQSAAT
HLEHASDHLSALIVSTVVAELLALHGCGAVPSQPVARVGDLRDGHERHDDWLTLIRLQAA
REHAEDALRRVEGALTLLESVRFMLHSQNPDAPGRRQVMEGQLHALDLQPVAVGVASMSA
LASLATEPPIRDRIQ
>Ae. speltoides_30656_102218
MAQPPPWKATYLHVTHGGARRLRPRQGKRRRRACRSGVVPGGGAGHPRRRGAVHPAAVRD
DPRRARVRPPLRFRRQRGGGRAPGAPRLRRRPVAAGGPRRRPPRRPRPRVAGSDQAPGVQ
AAREHAEEALRGVERAFTLLESVRFMLGCPNPGAAGRRQAMEGQLRAAALELQPVVISVE
NVCTLASLAIRDRIQ
>Ae. speltoides_1014_602503
MAQPPQWKAMYQYVAIRAHDGCARVEESVTAARRVLASPPVLDSRNSAGRYTLLHSAMTH
VEHASGCLSGVIFSMGVAEDLALHGCGAVPSRPVAGIGDLRRDRDDHDEWLALSRLEAAR
EHAQDALRGVEGAFTLLASVRLLLHSRTPDAAGRRQAMEEQLHAAGVELQAAVGSVANMS
ALAFMATQPAIRNRIL
>Ae. tauschii_3D_58531564
MAQPPPWKAMYLYVASQARDGCAGVRQRVASARDDLASPLVLDTRDAEGRYTLLQSATTH
LQHASDHLSAFIINTAVAERLALHGCGPVPSQPVARVGDLRAGHDHDWLGLIRLQAAREH
AEGALRRVEGALALLGSVRFMLHSQNPDAPGRRQAMEGRLHALDLQPVVVGVASMSALAS
MATEPPIRDRIQ
>Ae. tauschii_3D_58701458
MAQPPPWKVMYLYVASQARDGCAAVRQRVAAARDDLASPQVALDTRDAEGRYTLLQSATT
HLQHASDHLSAFIINTAVAERLALHGCGAVPSQPVARVGDLRAGHDHEWLGLIRLQAAKG
ARQGCAPPSGGGPRPPGLRPVHASQPEPRRQLHALDLQPVVVGVASMSALASFATEHAIG
DRIQ
>Ae. tauschii_3D_58932058
MAQPPPWKAMYLYVASQAREDCARVKQSVAAAAFAAVRGALASPEVLDTRDAEGRYTLLD
SALTHIEHASDSLSGFIVNMVVAERLALHGCGAVPSEAVARIGDLRDDHDYEWLGLIRLE
AAREHAQEALRGVEGAFTLLASVRFMLHSRNPDAPGRRQAMEGQLRAAALELQPVVISVE
NMCALAFMATERAIRDRIQ
>L. perenne_5655_53040
MAEPWWKRAAGAFLEPALPNCHRARDHLGAALRDLESEELLHTRDAAGRYVLLDSAARSV
EQVSWFLAISMGAMVGVELLALRGCGPDPTHPVASVDHTRDARHGMWLTLARLRSARADG
QVVLRAAEAAVGHLQAAQFMATRLPPAAGLRAVMEDQVHAAVNEIHPLKGGMVNMCFLVA
CTVEPAARIHWT
>L. perenne_5655_65209
MAEPRWKTAAGARLVSVYGDCLRARDHLGAALRDLESEELLDTRDAAGRYVVLDSAAANV
GQASSFLSAAMGDMEAAELILLRGCGPVPTDPVASVARVRDADHGVWLALTRLQTARQHG
RQALVMAEVAFGHLWAAQFIGARLPPAADPDAVMEDQVRAAMDQIRTVLA
>Av. eriantha_3936_397164644
MAEAGAAWKRVAAANLAPAHRDCNRAWYHLRAALRDLETAPDPLQNRDGAGHYVLLDSAA
YHLERASWLVTLSTTHLLGIEYLNLRGCGAVPTHPVASISDLRGGPDAYSNVCLALVRLQ
GARDHGQVVLHATEAASSHLWAARIIASRIPQAHGRHADMLGQVDAATSKIRKVLTDMGN
MAALVSFANEPPANIRWRQP
>Av. eriantha_3936_397187385
MASAPAEDSWKRAAAVRLATALGDCVRAWHRLGDALRDLQNRDGEGRYILLDSGADNVEQ
ASWLLSASVAGAVAIECLALRGCAPVPTDPVPAPGDLHDGADAHYDVWLALARLQTAREY
GQDALRATEAAFGHLSAAQLMAAHLPPPAGLQAVMEDQVDAATNQIREVLGAMMNMSGLI
SCAAEPPARIQSG
>Av. eriantha_3936_397284982
MAEPRWKTAFRAYIGPAHGAIIRAKHLLGSVPWAPVSPELLQDRDAAGRYVLLDLAINNV
EQAWICLTGSMDFMVAAELVALRGCGPVTMLPVASVDLLHGGADADAHHDVWLALTRLQS
ARGYGQDAPGWAEAAYRHLSAARFMIVHLPPPAGPDAAMDQFHAAVGHIRAMVASIVNML
SMTSVAGQPPARIQ
>B. distachyon_NC_016131_30525326
MHQPTEQWRSVFQGEVLRALDDCLDARRHITDANRDQAEVLGPYADADADKLRSAAENIA
KASRCLSASMAHMGAAEFLALRGCGRIPTEPVASAKLLHDGDDVRLALAKLQSAREHGRD
ALTRLRECGGHVQGVAFMLGGLPGAPFPAPHARASIESEISAVARELCYAHDRTVSMTAL
VIFATKPVARIQ
>B. distachyon_NC_016135_25302106
MEVLKSPSEVLETGTGKDGLLLSARRDICKASRCLSEAMARMEATELLVLRACATEPTEP
VASIQLLHDIDEGTKYGEWLALVRLEGAREHGQDALRCLDDCTGRLWTLALMLDGLPGAP
RPAPHARRSIEEQVDAVAEKLPVAYGNTFNMISLIGFATEPALALARIPIPIPVQ
>B. distachyon_NC_016132_61341
MYQPTEQWRSVFQGEVLRALDDCLDARRHITDANRDQAEVLGPYADADADKLRSAAENIA
KASRCLSASMAHMVAAEFLALRGCGRIPTEPVASAKLLHDGDDVRLALAKLQSAREHGRD
ALTRLRECGGRVQGVAFMLGGLPGAPFPAPHARASIEAEISAVARELCYAHDRTVSMTAL
VIFATKPVARIQ
>B. distachyon_NC_016132_125782
MAAEQSQQWRRVFQREVVMALNACRSAPVHVNNASEALQSPSEVLQPRIAQGAAAFTFTR
LLRAVESMTRASQYLSQALANMGAADLLARRGCGPVPAEPVANTQRLHDEWLALVRLQGA
REHGQDALRVLDNCRGRLCPVDHRLHARRRRPPPWCSAPCPVPGTLPRSPDPQHRRASRT
RVFEHIEHDGACFLRRRARRPHPVHCTAFLVP
>O. sativa_BAS70484
MAAEAWRARFRERVVEAAGRWERVREGLATALAHVTSPMLAADEEAAAAARTRIQLAMGQ
LEDASRDLASAMSLMKAADLLALHGDSVNPSTFLGGIGHLGAQYLAERIAVTKLREAWED
ARDAYTNVEWCRSHLDAILLMLDHPHLPSVDGLIEEDRAAADGFLQAAIGRAELGNERAV
DARQDVSGAN
>Se. italica_XP_004971686
MEMEVESTWKSLFQRRAILTAKHCDRVHGLLSGAIEVVDVDVRNRRRHEGSCAEETQRAL
EGASTELGLALSSMGAARHLALRGGAPCPSAPLDSVDDLAGDPAVWCALERLEKAAELAA
RVHDGLECARGHLRAAALLAVLDGVGVGGLEGGNSAVPWEHSPCFSEQLNGAMELGDAML
KAADLVAEAEGAREAALGFISDV
>So. bicolor_XP_002455170
MEMEMEELESTWKALFQRRVVMAAKHCHSVHEHLLGALEAVDADVQDRRRHQGPRAEAAQ
RALEGASMELGLAVASMGAARHLALRGGAPCPSAPLDSEDDLAGDHPGVWCALEKLGNAA
SLATRVHDGVERARGHLSAAELLVALDEASDGGGGGNTAPWKQSPCLSEQVSGAMALAEA
LLKAMDLATETADAREAAFGFISGVK
