# Supplementary material for: The Brittle Rachis Trait in Species Belonging to the Triticeae and Its Controlling Genes Btr1 and Btr2
Source: Front Plant Sci. 2020 Jul 22;11:1000. doi: 10.3389/fpls.2020.01000 (PMC7387508; doi:10.3389/fpls.2020.01000)
Supplement: Data Sheet 3 — Btr2_Btr2-like_DNA.fasta. [file DataSheet_3.fasta]

>H. vulgare_Btr2-like_KR813335_218623
ATGGCGGAGTGGATGAATCTGGCGTTGGCGGCGGCGTTTGACAGCTTCGCCAACACCGTG
ACCAATGGTGTAGCGGAGGCCGTCGCTGGCGCCATCCAGCAGTACCGCCTGGCCGCCGAG
GAGTGCCGCGGAATCGGCCAGGGCGTGCACCCTACGCCCAACGCCGGCCAGGGCGCTTCA
GCAGGCGGCGATTCCATCGACCTCGCCCTCACCCGGATCAAGAGCATCACCAGGTTCCAC
GCCGTGCGGGGTAGCGTCTTCTCCGTCTGCGTCCGCCGCATGGGGCTCCAGCCCGACACG
CCGTGGCGGCTCCAGCACGCCACCGCGGCCCGCCACGCGGAGATGGCGATACGGTGCCTG
GGCACCGCCAAGTCGTACGGCCATGCGGCCCTCAGCGTCTTCCACCGCATGCTCAGGCCG
CCGTCGCCGCAAGCGGTCGCCCGCGCCTGGGCGCCCGCGGCCGAGCTGCTCCTGCGCCGC
GCGATCGTCAATCTGGACATGGCGGAGGCCTCCGTGGGGAAGATACGCCCGGCCATCGGC
GTCGAGTACAACGACGCCAGGAGGCTTCTGCATGGCTGATAG
>H_vulgare_Btr2_KR813335_323498
ATGGAGGTTTGGAGGAAGACGGCGGCGGAGGCGTCCGCTCGTAGCTTGACCTACATCAAC
GCGACGAATGCAGTAGTGGAGGCCATCATGGCCGCACGCCAGCGGTACGCCCTGGCCTCC
GAGGACTGCCGCCGATTCCGCCCGGGCGTGCATCCCCCGCCCAACGCCGGCCAGGGCGCC
TCAGCAGGCGGCGACTTCGTCGAGCTCGCTATCGACCGGATCAAGCGCTTCAGCAGGTTC
CAGGCCGTGCTGGGCAACGTCTTCTCCCTCTGCGCTGCGCCTGCGCGCATCGGGCTCCAG
GTCCAGGGCAACGCGCCGTGGTGGCGCCACAGGTGGCAACTCCACCACGCCGACGCTGCC
CACCACGCGGAGACGGCGCTGCACTGCCTGCACTCGGCGAAGTCGCACGGCCATGCGGCC
CTCGGCGTCTTCCACGTCATGCTCAGGCCGCCATCGCCGCGAGCATTGGCCCATGCCTGG
GCGCCCGCGGCCGAGCAGCTCCTGCGACGCGTGATGGACGACCTGGCCATGGCGGAGGCC
GCGGTGGACCGGATGCGCCCCGCCATTGTCGCCCAGTTCTTCGACGCCTCGATGCTTCTG
CATGGCTGA
>S. vavilovii_256934_2373
ATGGCGGACTGGTGGAACATGGCGGCGGGGGCGGCGAATGGCAGCTTAACCTACATCGAC
GAGACGAATGAGATAGCGGAGGCCATCACTGGCGCCCGCCAGCAGTACGGCCAGGCCGCC
GAGGACTGCCCCGGATTCGGCCCGGGCGTGCAGCCGCCGCCCAACGCCGGCCAGGGCGCT
TCAGCAGGCGGCGACATCATCGACCTCGCCATCGGCCAGGTCAAGCGCATCAGCAGGTTC
CACGCCGTCCTGGGCAACGTCTTCTCCCTCTGCGTCGCGCGCATCAGGCTCGAGGGCAAC
GCGCTGTGGCGGTGGGGCAGATGGCAACTCCACCACGCCGACGCCGCCCGCCACGCGGAG
ACGGCGTCGCAGCACCTGCTCTCCGCCAAGTCGCACGGCCATACGGCCGACGCCGTCTTC
CACGTCATGCTCAGGCTGCCATCGCCGCAAGCAGTCGCCCACGCCTGGGCACCCGCGGCT
GAGCAGCTCCTGCGCCGCGCGATCAACGATCTGGCCGTGGCGGAGGCCGCGCTGGGGGAG
ATGCGCACGGCCATTGCCGCCGAGTACGCCCACGCCTGGGGGCTTCTGCACGCCTGA
>S. vavilovii_256934_5126
ATGGCGGATTGGAGGCTCCTGGCGGCGGGGGCGGCGGGGGCGGCGGCTGGCAGCATGACC
TACGTCGGCGAGACGAATGAGATAGCGGAGGCCATCACTGGCGCCCGCCAGCAGTACGGC
CAGGCCGCCCAGGACTGCCGCAGATTCCGCCCGGGCGTGCAGCCGCCGCCCAACGCCGGC
CAGGGCGCTTCAGCAGGCGGCCCCATCATCGACCTCGCCATCGGCCGGCTCAAGCGCCTC
AGCAGGTTCCACGCCGTCATGGGCAACGTCTTCTCCCTCTGCGTCGCGCGCATCAGGCTC
GAGGGCAACGCGCTGGCGCGGTGGGACAGTTGGCAACTCCACCGCGCCGACGCCGCCCGC
CACGCGGAGACGGCGCTGCAGCGCCTACTCTCCGCCAAGTCGCACGGCAATGCGGCCCTC
AGCGTCTTCAACGTCATGCTCAGGCCGCCATCGCCGCGAGCAGTCGCCCACGCCTGGGCA
CCCGCGGCCGAGCAGCTCCTGCACCGCGCGATCGGCGATCTGGCCGTGGCGGAGGCCGCG
CTGGGGCAGATGCCCCAGGCCATTGCCGTCCAGTACGTCGACGCCTTGGGGCTTCTGTAG
>S. vavilovii_293871_442
ATGGAGCAGTGGAGGAACACGGCGGCCGAGGCGTCGGCTCGCAGTTTCACCTACATCAAC
GGGACGAATGGAATAGTGGAGGCCATCACTGGCGCCCGCCAGCGGTACCGCCTGGCCGCC
GAGGACAGCCGCAGATTCCGCCCGGGCGTGCATCCCCTGCCCAACGCCGGCCTGGGCGCT
TCAGCAGGCGGCGAGATCATCGACCTCGCCCTCGGCCGGCTCAAGCGCTTCACCAGGTTC
CACGCCGTAATGGGCAACGTCTTCTCTCTCTGCGCTGCGCACATCGGGCTCCAGGGCAAC
GCGCCATGGTGGTGGGGCAGGTGGCAGCTCCACCACGCCGACGCTGCCCGCCACGCGGAG
ACGGCGCTGCAGTGCCTACTCTCCGCCAAGTCCCGCGGCCACGCGGCCCTCGGCGTCTTC
CACGTCATGCTCAGGCCGCCATCGCCGCGAGCAGTGGCCCACGCCTGGGCACCCGCGGCC
GAGCAGCTCCTGCGCCGCGCGATGGACGATCTGGCCATGGCGGAGGCCGCGGTGGAGAGG
ATGCGCCCGGCCATTGTCGCCCAGTTCTTCGACGCCTCGATGCTTCTGCATGGCTGA
>T. boeoticum_Btr2-like-A-1
ATGGCGGAGTGGAGGAACATGGCGGCGGGGGCGGCGGGTGGCGGCTTCACCTACATCAAC
GAGACGACCGCGACAGCGGGGTCCATCATTGTCGCCCGCCTGCAGTACGGCCTGGCCGCC
GAGGACTGCCGCGGATTCGGCCCGGGCGTGCACCCGCCGCCCAACGCCGGCCAGGGCGCT
TCAGCAGGCGGCCCCATCATCGACCTCGCCATCGCCCGGGTCAAGCGCGTCCGCAGGCTC
CACGCCGTGCTGGGCAACGTCTTCTCCCTCTGCGTCGCGCGCATCGGGCTCCAGGGCAAC
GCGCTGGGGCGGTGGAACAGCTGGCAACTCCACCACGCCGACGCCGCCCGCCGCGCGGAG
ACGGCGCTGCAGCGCCTGCTCTCGGCGAGGTCGCACGGCCATGCGGCCTTCAGCGTCTTC
CACGTCATGCTCAGGCCGCCGTCGCCGCCAGCAGTCGCCCACGCCTGGGCGCCCGCGGCC
GAGCAGCTCCTGCTCCGCGCGATCGACGATCTGGCTGCGGCGGAGGCCGCGCTGGGGCAG
ATGCGCCCGGCCATCGTCGCCCAGTACATCCACGCCTGGGTGCTTCTGCACGGCTGA
>T. boeoticum_Btr2-like-A-2
ATGGCGGAGTGGAGGAACATGGCGGCGGGGGCGGCGGGTGGCAGTTTCACCTACATCAAC
GAGACGACCGCGATTGCGGGGTCCATCATTGTCGCCCGCCTGCAGTACGGCCTGGCCGCC
GTGGACTGCCGCGGATTCGGCCCGGGCGTGCACCCGCCGCCCAACGCCGGCCAGGGCGCT
TCAGCAGGCGGCCACCGCATCGACCTCGCCATCGACCGGATCAAGCGCTTCAGCAGGCTC
CACGCCGTCCTGGGCAACGTCTTCTCCCTCTGCGTCCCGCGCATCGGGCTCCAGGGCAAC
GCGCTGGGGCGGTGGAACAGCTGGCAACTCCACCGCGCCGGGGCCGCCCGCCACGCGGAG
ACGGCGCTGCGGCGCCTGCTCTCCGCCAAGTCGCACGGCCATGCGGCCCTCAGCGTCTTC
CAGGACATGCTCAGGCCGCCGTCGCCGCAAGCAGTCACCCACGCGTGGGCGCCCGCGGCC
GAGCAGCTCCTGCGCCGCGCGATCGACGACCTGGCCGTGGCGGAGGCCGCGGTGGGGCAG
ATGCGCCCGGCCATTGTCGCCCAATACGCCGACGCCCGGATGCTTCTTCATGGCGGATAG
>T. boeoticum_MG596329
ATGGAGCAGTGGAGGAGCACAGCGGCGGATGCGTCGTCTCGCAGCTTCACCAACATCAAC
GGGACGAATGCAATAGTCGACGCCATCACTGGCGCCCGCCAGCAGTACCGCCTGGCCGCC
GAGGACTGCCGCATGTTCCGCCCGGGCGTGCACCCCCTGCCTAACGCCGGCCAGGGCGCT
TCAGCAGGCGGCGACATCATCGACCTCGCCCTCGGCCGGATCAAGCGCTTCAGCAGGTTC
CACGCCGTACTGGGCAACGTCTTCTCCCTCTGCGCTGACCACATCGGGCTCCAGGGCAAC
GCGCCATTGTGGCGCGACAGGTGGCAGCTCCACCACGCCGACGCTGCCCGCCACGCGGAG
ACGGCGCTGCACTGCCTACACTCCGCCAAGTCGCACGGCCATGCGGCCCTCGGCGTCTTC
CACGTCATGCTCAGGCCGCCATCGCCACGAGCGGTCGCCCACGCCTGGGCACCGGCGGCC
GAGCAGCTCCTGCGCGGCGCGATGGACGATCTGGCCATGGCGGAGGCCGCGGTGGAGCGG
ATGCGCCCGGCCATGGTCGCCCAGTTCTTCGACGCCTCGATGCTTCTGCATGGTTGA
>T. urartu_3A_62019025
ATGGCGGAGTGGAGGAACATGGCGGCGGGGGCGGCGGGTGGCAGCTTCACCTACATCAAC
GAGACGACCGCGATTGCGGGGTCCATCATTGTCGCCCGCCTGCAGTACGGCCTGGCCGCC
GAGGACTGCCGCGGATTCGGCCCGGGCGTGCACCCGCCGCCCAACGCCGGCCAGGGCGCT
TCAGCAGGCGGCCCCATCATCGACCTCGCCATCGCCCGGGTCAAGCGCGTCCGCAGGCTC
CACGCCGTCCTGGGCAACGTCTTCTCCCTCTGCGTCGCGCGCATCGGGCTCCAGGGCAAC
GCGCTGGGGCGGTGGAACAGCTGGCAACTCCAACACGCCGACGCCGCCCGCCGCGCGGAG
ACGGCGCTGCAGCGCCTGCTCTCCGCGAGGTCGCACGGCCATGCGGCCTTCAGCGTCTTC
CAGGTCATGCTCAGGCCGCCGTCGCCGCCAGCAGTCGCCCACGCCTGGGCGCCCGCGGCC
GAGCAGCTCCTGCTCCGCGCGATCGACGATCTGGCCGCGGCGGAGGCCGCGCTGGGGCAG
ATGCGCCCGGCCATCGTCGCCCAGTACATCCACGCCTGGGTGCTTCTGCACGGCTGA
>T. urartu_3A_62078935
ATGGAGCAGTGGAGGAGCACAGCGGCGGAGGCGTCGTCTCGCAGCTTCACCAACATCAAC
GGGACGAATGCAATAGTCGACGCCATCACTGGCGCCCGCCAGCAGTACCGCCTGGCCGCC
GAGGACTGCCGCATGTTCCGCCCGGGCGTGCATCCCCTGCCCAACGCCGGCCAGGGCGCT
TCAGCAGGCGGCGACATCATCGACCTCGCCCTCGGCCGGATCAAGCGCTTCAGCAGGTTC
CACGCCGTAATGGGCAACGTCTTCTCCCTCTGCGCTGACCACATCGGGCTCCAGGGCAAC
GCGCCATTGTGGCGTGACAGGTGGCAGCTCCACCACGCCGACGCTGCCCGCCACGCGGAG
ACGGCGCTGCACTGCCTACACTCCGCCAAGTCGCACGGCCATGCGGCGCTCGGCGTCTTC
CACGTCATGCTCAGGCCGCCATCGCCGCGAGCGGTCGCCCACGCCTGGGCACCGGCGGCC
GAGCAGCTCCTGCGCGGCGCGATGGACGATCTGGCCATGGCGGAGGCCGCGGTGGAGCGG
ATGCGCCCGGCCATTGTCGCCCAGTTCTTCGACGCCTCGATGCTTCTGCATGGCTGA
>T. dicoccoides_3A_61471635
ATGGCGGAGTGGAGGAACATGGCGGCGGGGGCGGCGGGTGGCAGCTTCACCTACATCAAC
GAGACGACCGCGATTGCGGGGTCCATCATTGTCGCCCGCCTGCAGTACGGCCTGGCCGCC
GAGGACTGCCGCGGATTCGGCCCGGGCGTGCACCCGCCGCCCAACGCCGGCCAGGGCGCT
TCAGCAGGCGGCCCCATCATCGACCTCGCCATCGTCCGGGTCAAGCGCGTCCGCAGGCTC
CACGCCGTCCTGGGCAACGTCTTCTCCCTCTGCGTCGCGCGCATCGGGCTCCAGGGCAAC
GCGCTGGGGCGGTGGAACAGCTGGCAACTCCAACACGCCGACGCCGCCCGCCGCGCGGAG
ACGGCGCTGCAGCGCCTGCTCTCCGCGAGGTCGCACGGCCATGCGGCCTTCAGCGTCTTC
CAGGTCATGCTCAGGCCGCCGTCGCCGCCAGCAGTCGCCCACGCGTGGGCGCCCGCGGCC
GAGCAGCTCCTGCGCCGCGCGATCGACGACCTGGCCGTGGCGGAGGCCGCGGTGGGGCAG
ATGCGCCCGGCCATTGTCGCCCAGTACGCCGACGCCCGGATGCTTCTTCATGGCGGATAG
>T. dicoccoides_3A_61537156
ATGGCGGAGTGGAGGAACATGGCGGCGGGGGCGGCGGGTGGCAGCTTCACCTACATCAAC
GAGACGACCGCGATTGCGGGGTCCATCATTGTCGCCCGCCTGCAGTACGGCCTGGCCGCC
GAGGACTGCCGCGGATTCGGCCCGGGCGTGCACCCGCCGCCCAACGCCGGCCAGGGCGCT
TCAGCAGGCGGCCCCATCATCGACCTCGCCATCGCCCGGGTCAAGCGCGTCCGCAGGCTC
CACGCCGTCCTGGGCAACGTCTTCTCCCTCTGCGTCGCGCGCATCGGGCTCCAGGGCAAC
GCGCTGGGGCGGTGGAACAGCTGGCAACTCCAACACGCCGACGCCGCCCGCCGCGCGGAG
ACGGCGCTGCAGCGCCTGCTCTCCGCGAGGTCGCACGGCCATGCGGCCTTCAGCGTCTTC
CAGGTCATGCTCAGGCCGCCGTCGCCGCCAGCAGTCGCCCACGCCTGGGCGCCCGCGGCC
GAGCAGCTCCTGCTCCGCGCGATCGACGATCTGGCTGCGGCGGAGGCCGCGCTGGGGCAG
ATGCGCCCGGCCATCGTCGCCCAGTACATCCACGCCTGGGTGCTTCTGCACGGCTGA
>T. dicoccoides_3A_61601557
ATGGAGCAGTGGAGGAGCACAGCGGCGGAGGCGTCGTCTCGCAGCTTCACCAACATCAAC
GGGACGAATGCAATAGTCGACGCCATCACTGGCGCCCGCCAGCAGTACCGCCTGGCCGCC
GAGGACTGCCGCATGTTCCGCCCGGGCGTGCATCCCCTGCCCAACGCCGGCCAGGGCGCT
TCAGCAGGCGGCGACATCATCGACCTCGCCCTCGGCCGGATCAAGCGCTTCAGCAGGTTC
CACGCCGTAATGGGCAACGTCTTCTCCCTCTGCGCTGACCACATCGGGCTCCAGGGCAAC
GCGCCATTGTGGCGCGACAGGTGGCAGCTCCACCACGCCGACGCTGCCCGCCACGCGGAG
ACGGCGCTGCACTGCCTACACTCCGCCAAGTCGCACGGCCATGCGGCGCTCGGCGTCTTC
CACGTCATGCTCAGGCCGCCATCGCCGCGAGCGGTCGCCCACGCCTGGGCACCGGCGGCC
GAGCAGCTCCTGCGCGGCGCGATGGACGATCTGGCCATGGCGGAGGCCGCGGTGGAGCGG
ATGCGCCCGGCCATTGTCGCCCAGTTCTTCGACGCCTCGATGCTTCTGCATGGCTGA
>T. dicoccoides_3B_93911160
ATGGCGGAGTGGAGGAACATGGCGGCGGAGGCGGCGGCTCGCAGCTTCACCTACATCAAC
GAGACGAACGCGATAGCGGAGGGCATCGCTGGCGCCCGCCAGCAGTACGGCCTGGCCGCC
GAGGACTGCCGCGGATTCGGCCCGGGCGTGCACCCGCCGCCCAACGCCGGCCAGGGCGCT
TCAGCAGGCGGCCCCATCATCGACCTCGCCATCCGCCGGATCAAGCGCTTCAGCAGGTTC
CAGCCCGTACTGGGCAACGTCTTCTCCCTCTGCGTTGCGCGCATCGGGCTCCAGGGCAAC
GCGCTGTCGCGGTGGGACAGGTGGCAACTCCACCGCGCCGACGCCGCCCGCCACGCGGAG
ACGGCGTTGCAGCGCCTGCTCTCCGCGAGGTCGCACGGCCATGCGGCCTTCAGCGTCTTC
CAGGCCATGCTCAGGCCTCCGTCGCCGCAAGCAGTCTCCCACGCCTGGGCGCCCGCGGCC
GAGCAGCTCCTGCGCCGCGCGATCGACGATCTGGCCATGGCGGAAGCCGCGGTGCGGCAG
ATGCGCCCGGCCATTACCGCCCAGTACTCCGACGCCTGGATGCTTCTGCATGGTTGGTAG
>T. dicoccoides_3B_93998410
ATGGCGGACTGGTGGAACATGGCGGCGGAGGCGGCGAACGGCAGCTTAACCTACGTCGGC
GAGACGAATGCGATCGCGGAGGCCATCACTGGCGCCCGCCAGCAGTACGGCCAGGCCACC
GAGGACTGCCGCAGATTCCGCCCGGGCGTGCATCCCCTGCCCAACGCCGGCCAGGGCGCT
CCTTCAGCAGGCGGCCTCATCATCGACCTCGCCATCGGCCGGATCAAGCGCATCAGCAGG
TTCTACGCCGTACTGGGCACCGTATTCTCCCTCTGCGTTGCGCACATCGGGCTCCAGGCC
AACGCGCCGTGGTGGTGGGACAGGTGGCAACTCCACCACGCCGACGCTGCCCGCCACGCG
GAGACGGCGCTGCAGTGCCTACACTCCGCCAAGTCGCACGGCCATGCGGCCCTCGGCGTC
TTCCACGTCATGCTCAGGCCGCCATCGCCGCGAGCAGTCGCCCACGCCTGGGCACCCGCG
GCCGAGCAGCTCCTGCGCCGCGCGATGGACGATCTAGCCATGGCGGAGGCCGCGGTGGAG
CGGATGCGACCGGCCATTGTGGCCCAGTACTCCGACGCATGGATGCTTCTGCATGGCTGA
>T. dicoccoides_3B_96349020
ATGGAGCAGTGGAGGAACACGGCGGCGCAGGCGTCGGCTCGCAGCTTTACCTACATCAAC
GGGACGAATGCAGTAGTCGAGACCATCATTGACGCCCGCCAGCAGTACAGCCTGGCCGCC
GAGGACTGCCGCAGATTCCGCCCGGGCGTGCATCCCTTGCCCAACGCCGGCCAGGGCGCT
TCAGCAGGCGGCCTCATCATGGACCTCGCCATCGGCCGGATCAAGCGCATCAGCAGGTTC
CACGCCGTACTGGGCACCGTCTTCTCCCTCTGCGTTGCGCACATCGGGCTCCAGGCCAAC
GCGCCGTGGTGGTGGGACAGGTGGCAACTCCACCACGCCGACGCTGCCCGCCACGCGGAG
ACAGCGCTGCAGTGCCTACACTCCACCAAGTCGCACGGCCATGCGGCCCTCGGCGTGTTC
CACGTCATGCTCAGGCCGCCATCGCCGCGAGCAGTCGCCCACGTCTGGGCACCCGCGGCC
GAGCAGCTCCTGCGCGGCGCCATCGACAATCTGGCCATGGCGGAGGCCGCGGTGGAGCGG
ATGCGCCCGGCCATTGTCGCCCAGTTCTTCGACGCCTCGATGCTTCTTCATGGCTGA
>T. dicoccoides_3B_96864571
ATGGAACAGTGGAGGAACACGGCGGCGCAGGTGTCGGCTCGCAGCATCACCTACATCAAC
GGGACGAATGCAGTAGTCGAGGCAATCATTCGCGCCCGCCAGCAGTACCGCCTGGCCTTA
GTGGACTGCCGCAGATTCCGCCCGGGCGTGCATCCCCTGCCCAACGCCGGCCAGGGCGCT
TCAGCAGGCGGCCCCATCATCGACCTCGCCATCGGCCGGATCAAGCGCATCAGCAGGTTC
CACGCCGTACTGGGCAACGTCTTCTCCCTCTGCGTTGCGCACATCGGGCTCCAGGTCAAC
ACGCCATGGTGGCGGGACAGGTCGCAACTCCACCACGCCGACGCTGCCCGCCACGCGGAG
ACAGCGCTGCTGTGCCTACACTCCGCCAAGTCGCACGGCCATGCGGCCCTCGGCGTCTTC
CACGTCATGCTCAGGCCGCCATCGCCGCGAGCAGTCGCCCACGTCTGGGCACCTGCGGCC
GAGCAGCTCCTGCGCTGCGCGATCGACGATCTGGCCATGGCGGAGGCCGCGGTGGAGCGG
ATGCGCCCGGCCATTGTCGCCCAGTTCTTCGACGCCTCGATGCTTCTGCATGGCTGA
>Ae. sharonensis_23901_830
ATGGCGGAGTGGCCTCAGTGGTGGAACATGGCGGCGGAGGCGGCGAATGGCAGCTTAACC
TACATCGGCGAGACGAATGCGATAGCGGAGGCCATCAATAATGGCGCCCGCCAGCAGTAC
CGCCAGGCCGCCGAGGACTGCCGCGGATTCGGCCCGGGCGTGCACCCGCCGCCCAACGCC
GGCCAGGGCCAGGGCGCTTCCGCAGGCGGCGACATCATCGACCTCGCCATCGGCCGGGTC
AAGGGCATCAGCAGGCTCCACGCCGTGCTGGGCAACGTCTTCTCCCTCTGCGTTGCGCGC
ATCGGGCTCCAGGGCCACGCGCCGTTGCGGTGGGACAGGTGGAAACTCCACCACGCCGAC
GCCGCCCGCCACGCGGAGACGGCGTCGCAGCGCCTGCTTTCCGCCAAGTCGCACGGCCAT
ACGGCCGACGCCGTCTTCCACGTCATGCTCAGGCCGCCATCGCCGCAAGCAGTCGCCCAC
GCCTGGGCACCCGCGGCCGAGCAGCTCCTGCGCCGCGCGATCGACGATCTGGCCGTGGCG
GAGGCCGCGCTGGGGCAGATGCGCACGGCCATTGCCGCCGAGTACGCCGACGCCAGGATC
CTTCTGCATGGCTGA
>Ae. sharonensis_96701_1
CAGTAGTCGAGGCCATCAATGGCGCCAGCCAGCAGTACCGCCTGGCCGCCGAGGACTGCC
ACAGATTCCGCCCGGGCGTGCATCCCCTGCCCAACGCCGGCCAGGGCGCTTCAGCAGGCG
GCCTCATCATCGACCTCGCCATCGGCCGGATCAAGCGCATCAGCAGGTTCCATGCCGTAC
TGGGCACCGTCTTCTCCCTCTGCGTTGCGCACATCAGGCTCCAGGCCAACGCGCCGTGGT
GGTGGGACAGGTGGCAATTCCACCACGCCGACGCTGCCCGCCACGCGGAGACGGCGCTGC
AGTGCCTACACTCCGCCAAGTCGCACGGCCATGCGGCCCTCGGCGTCTTCCATGTCATGC
TCAGGCCGCCATCGCCGCGAGCAGTCGCCCACGCTTGGGCACCCGCGGCCGAGCAGCTCC
TGCGCCGCGCGATCGACGATCTGGCCATGGCGGAGGCCGCGGTGGAGCGGATGCGACCGG
GCATTGTGGCCCAGTACTCCGACGCTTGGATGCTTCTGCATGGCTGA
>Ae. sharonensis_1151931_733
ATGGAGCAGTGGAGGAACACGGCCGCGAAGGCGTCGGCTCGCAGCTTCACCTACATCAAC
GAGACGAATGCAGTAGTCGAGGCCATCAATGGCGCCCGCCAGCAGTACCGCCTGGCCGCC
GAGGACTGTCGCAGATTCCGCCCGGGCGTGCATCCCCTGCCCAACACCGGCCAGGGCGCT
TCAGCAGGCGGCCTCATCATCGACCTTGCCATCGACCGGATCAAGCGCATCAGCAGGTTC
CACGCCGTACTGGGCAACGTCTTCTCCCTCTGGGTTGCGCACATCGGGCTCCAAGCCAAC
ACGCCGTGCTGGTGGGACAGGTGGCAACTCCACCGCGCTGACGCTGCCCGCCACGCGGAG
ACGGCGCTGCAGTGGCTACACTCCGCCAAGTCGCACGGCCATGCGGCCATCGGCGTCTTC
CACGTCATGCTCAGGCCGCCATCGCCGCGAGCAATCGCCTACGCCTGGGCACCCGCGGCA
GAGCAGCTCCTGCGCCGCGCGAATGACGATCTGGCCATGGCGGAGGCCGCGGTGGAGCGG
ATGCGACCGGCCATTGTGGCCCAGTACTCCGACGCATGTATGCTTCTGCATGGCTGA
>Ae. sharonensis_1113787_1269
CCATCATCGGCGCCCGCCAGCAGTACCGCCTAGCCGCCAAGGACTGCCGCAGATTCCGCC
CGGGCGTGCATCCCCTGCCCAACGCCGGCCAAGGCGCTTTAGCAGGTGGCGACATCATTG
ACCTCGCCCTCAGCCGGCTCAAGTGCTAGCAGGTTCCAGGCCGTACTGGGCAACATCTTC
TCCATCTGCGCTGCGCGCACATCGGGCTCAAGGGCAACGTGCCATGGTGGCGCGGCAGGT
GGCAACTCCACCACGCCGACGTTGCCTGTCACGCGGAGACGGCGCTGCAATGCCTACACT
TCGCCAAGTCGCACGGCCATGCGGCCCTCGGCGGATGTTCAGGCAGCCATCGCCGTGAGC
AGTTACCCACGCCAGGGCACCCGCAGCCCAGCAGCTCCTGCGCCGCGCGATCGACGATGT
GGCCATGGCGGAGGCCGCGGTGGAGCATATGCGCCCGGCCATTGTCGCCTAGTTCTTCGA
CGCCTCAGTGCTTCTGCATGGCTGA
>Ae. sharonensis_89484_2634
CAGCAGTACAGCTTGGCCGCCGAGGACTGCCACAGATTCCGTCCGGGCATGCATCCCCTG
CCCAACGCTGGCCAGGGCGCTACAGCAGGCGGCGACAGCATTGACCTCGCCGTACGCCGG
ATCAAGCACTTCAGCAGGTTCCAGGCTGTACTTGGAAACGTCTTCTCCATCTGCGCTGCG
CACATCAGGCTCCAGGGCAACGCGACGTGGTGGCGCGACAAGTGTCAACTCCACCACGCC
GACGCTGCACGCCACGCGGAGACAGCGCTGCTGTGCCTACACTCCGTGAAGTTGCACGGC
CATGCGGCCCTCAGCGTCTTCCACGTCATGCTCAGGCCGACATCGCCGCAGTAGTCGCCC
ACGCCTGGGCACCCGCGGCCGAGCGGCTCTGCACCGTGCGATCGATGATCTGGCCATGGC
GAAGGACGCGGTGGAACCTATGCGCCCGACCGTTGTTGCCCAGTTCT
>Ae. longissima_un_73379814
ATGGAGCAGTGGAGGAACACAGCGGCCGAGGCGTCGGCTCGCAGCTTCACCTACATCAAC
GGGACGAATGCAGTAGTCGAGGCCATCAATGGCGCCAGCCAGCAGTACCGCCTGGCCGCC
GAGGACTGCCACAGATTCCGCCCGGGCGTGCATCCCCTGCCCAACGCCGGCCAGGGCGCT
TCAGCAGGCGGCCTCATCATCGACCTCGCCATCGGCCGGATCAAGCGCATCAGCAGGTTC
CATGCCGTACTGGGCACCGTCTTCTCCCTCTGCGTTGCGCACATCAGGCTCCAGGCCAAC
GCGCCGTGGTGGTGGGACAGGTGGCAATTCCACCACGCCGACGCTGCCCGCCACGCGGAG
ACGGCGCTGCAGTGCCTACACTCCGCCAAGTCGCACGGCCATGCGGCCCTCGGCGTCTTC
CATGTCATGCTCAGGCCGCCATCGCCCCGAGCAGTCGCCCACGCTTGGGCACCCGCGGCC
GAGCAGCTCCTGCGCCGCGCGATCGACGATCTGGCCATGGCGGAGGCCGCGGTGGAGCGG
ATGCGACCGGGCATTGTGGCCCAGTACTCCGACGCTTGGATGCTTCTGCATGGCTGA
>Ae. longissima_un_73387753
TCCAGGGCAACGCGCCGTGGCGGCGGGACAGGTGGCAATTCCACCACGCCGGCGCTGCCC
GCCACGCGAAGAAGGCGCTGCAGACCTGCAGTGCCTACTCTCCGCCAAGTCGCACGGCCA
TGCGGCCCTCGCCGTCTTCCACGTCATGCTCAAGCCGCCATCACCGGGAGCAGTCGCCCA
CGCCTGGGCACCCGCGGCCGAGCAGCTCCTGCGCCGCGCGATCGACGATCTGGCCATGGC
AGAGGCCGCGGTGGAGCGGATACGTCCGGCCATTGTCGCCCAGTTCTTCAACGCCTCGAT
GCTTCTGCATGGCTGA
>Ae. longissima_un_73409198
ATGGAGCAGTGGAGGAACACGGCCGCGAAGGCGTCGGCTCGCAGCTTCACCTACATCAAC
GAGACGAATGCAGTAGTCGAGGCCATCAATGGCGCCCGCCAGCAGTACCGCCTGGCCGCC
GAGGACTGTCGCGGATTCCGCCCGGGCGTGCATCCCCTGCCCAACACCGGCCAGGGCGCT
TCAGCAGGCGGCCTCATCATCGACCTTGCCATCGACCGGATCAAGCGCATCAGCAGGTTC
CACGCCGTCCTGGGCAACGTCTTCTCCCTCTGCGTTGCGCACATCGGGCTCCAAGCCAAC
ACGCCGTGCTGGTGGGACAGGTGGCAACTCCACCGCGCTGACGCTGCCCGCCACGCGGAG
ACGGCGCTGCAGTGGCTACACTCCGCCAAGTCGCACGGCCATGCGGCCATCGGCGTCTTC
CACGTCATGCTCAGGCCGCCATCGCCGCGAGCAATCGCCTACGCCTGGGCACCCGCGGCA
GAGCAGCTCCTGCGCCGCGCGAATGACGATCTGGCCATGGCGGAGGCCGCGGTGGAGCGG
ATGCGACCGGCCATTGTGGCCCAGTACTCCGACGCATGTATGCTTCTGCATGGCTGA
>Ae. longissima_un_73439485
CTGCTGCAGGTTCCGCCCAGGCGTGCATCCCCTGCCGAACGCCGGTCAGGGCGCTTCAGC
AAGAGGCGACAGCATCGACTTCGCCCTCGGCCGGCTCAACCGCTTCAGCATGTTCCAGGC
CGTACTGGGCAACGTATTCTCCATCTGCGTTGCGCACATCGGGCTCCAGGGCAACGCGCC
ATGGTGGCGCGGCAGGTGGCAACTCCCCACACTGACGCTGCCCGTCACGCGAAGCCGGCG
CTGCAGTGCCTATACTCCGCCAAGTCGCACGGCCATGCGGCCCTCGCCGTCTTCCACGTC
ATGCTTAGGCCGCCATCGCCGCGAGCAGTCGCCCACGCCTGGGCACCCGCGGGCAAGCAG
CTCCTGCGCTGCGCGATCTACGATCTGGCCATGGCGGAGGCCGCAGTGGAGCGTATGCGC
CGGCCATTGTCGTCCAGTTCTTCGACGCCTCGATGCTTCTGCATGGC
>Ae. longissima_3S_83114418
ATGGCGGAGTGGCCTCAGTGGTGGAACATGGCGGCGGAGGCGGCGAATGGCAGCTTAACC
TACATCGGCGAGACGAATGCGATAGCGGAGGCCATCAATAATGGCGCCCGCCAGCAGTAC
CGCCAGGCCGCCGAGGACTGCCGCGGATTCGGCCCGGGCGTGCACCCGCCGCCCAACGCC
GGCCAGGGCCAGGGCGCTTCCGCAGGCGGCGACATCATCGACCTCGCCATCGGCCGGGTC
AAGGGCATCTGCAGGCTCCACGCCGTGCTGGGCAACGTCTTCTCCCTCTGCGTTGCGCGC
ATCGGGCTCCAGGGCCACGCGCCGTTGCGGTGGGACAGGTGGAAACTCCACCACGCCGAC
GCCGCCCGCCACGCGGAGACGGCGTCGCAGCGCCTGCTCTCCGCCAAGTCGCACGGCCAT
ACGGCCGACGCCGCCTTCCACGTCATGCTCAGGCCGCCATCGCCGCAAGCAGTCGCCCAC
GCCTGGGCACCCGCGGCCGAGCAGCTCCTGCGCCGCGCGATCGACGATCTGGCCGTGGCG
GAGGCCGCGCTGGGGCAGATGCGCACGGCCATTGCCGCCGAGTACGCCGACGCCAGGATC
CTTCTGCATGGCTGA
>Ae. longissima_3S_83822497
GCAGTGCTGGGTAACGTCTTCTCCCTCTGCGTTGCGCGCATCGGGCTCCAGGGCCACGCG
CCGTCGCGGTGGGGCTGGTGGCAACTCCACCACGCCGACGCCGCCCGCCACGCAGAGACG
GCGTTGCAGCGCCTGCTCTCCGCCAAGTCGCACGGCCATGCGGCCTTCAGCGTCTTCCAG
GTCATGCTCAGGCCGCCGTTGCCGCAAGCAGTCGCCCACGCCTGGGCGCCCGCGGCCGAG
CAGCTCCTGCGCCGCGCGATCGACGATCTGGCCGTGGCGGAGGACGCGCTGGGGCAGATG
CGCACGGCCGTTGCCGCCGAGTACGCCGACGCCAGGATCCTTCTGCATGGCTGA
>Ae. longissima_3S_86726158
CAGCAGTACGGCTTGGCCGCCGAGGACTGCCACAGATTCCGTCCGGGCATGCATCCCCTG
CCCAACGCTGGCCAGGGCGCTACAGCAGGCGGCGACAGCATTGACCTCGCCGTACGCCGG
ATCAAGCACTTCAGCAGGTTCCAGGCTGTACTTGGAAACGTCTTCTCCATCTGCGCTGCG
CACATCAGGCTCCAGGGCAACGCGACGTGGTGGCGCTACAAGTGTCAACTCCACCACGCC
GACGCTGCACGCCACGCGGAGACAGCGCTGCTGTGCCTACACTCCGTGAAGTTGCACGGC
CATGCGGCCCTCAGCGTCTCCCACGTCATGCTCAGGCCGACATCGCCGCGAGTAGTCGCC
CACGCCTGGGCACCCGCGGCCGAGCGGCTCTGCACCGTGCGATCGATGATCTGGCCATGG
CGGAGGACGCGGTGGAACCTATGCGCCCGACCATTGTTGCCCAGTTCTTCAATGCCTCGA
TGTTCTGGCCATGGCGGA
>Ae. speltoides_30656_102351
CGCCAGCAGTACGGCCTGGCCGCCGAGGACTGCCGCGGATTCGGCCCGGGCGTGCACCCG
CCGCCCAACGCCGGCCAGGGCGCTTCAGCAGGCGGCCCCATCATCGACCTCGCCATCCGC
CGGATCAAGCGCTTCAGCAGGTTCCAGGCCGTACTGGGCAACGTCTTCTCCCTCTGCGTT
GCGCGCATCGGGCTCCAGG
>Ae. speltoides_30656_128229
AGGGCAACGCGCTGTCGCGGTGGGACAGGTGGCAACTCCACCGCGCCGACGCCGCCCGCC
ACGCGGAGACGGCGTTGCAGCGCCTGCTCTCCGCGAGGTCGCACGGCCATGCGGCCTTCA
GCGTCTTCCAGGCCATGCTCAGGCCGCCGTCGCCGCAAGCAGTCTCCCACGCCTGGGCGC
CCGCGGCCGAGCAGCTCCTGCGCCGCGCGATCGACGATCTGGCCGTGGCGGAGGCCGCGG
TGCGGCAGATGCGCCCGGCCATTACCGCCCAGTACTCCGACGCCTGGATGCTTCTGTATG
GTTGGTAG
>Ae. speltoides_5549_7869
ATGGCGGAGTGGAGGAACATGGCGGCGGAGGCGGCGGGCGGCAGCTTCACCCACATCAAC
GAGACGAACGCGATAGCGGGGTCCATCATTTTCGCCCGCCTGCAGTACGGCATGGCCGCC
GAGGACTGCCGCGGGTTCGGCCCGGGCGTGCAGCCGCCGCCCAACGCCGACCAGGGCGCT
TCAGCAGGCGGCCCCATCATCGACCTCGCCATCGGCCGGGTCAAGCGCGTCAGCAGGTTC
CACGCCGTCCTGGGCAACGTCTTCTCCCTCTGCGTCGCGCGCATCGGGCTCCAGGGCGAC
GCGCTGTGGCGGTGGAACAGGTGGCAACTCCACCACGCCGACGCCGCCCGCCACGCGGAG
ACGGCGTTGCAGCGCCTGCTCTCCGCGAGGTCGCACGGCCATGCGGCCTTCAGCGTCTTC
CAGGTCATGCTCAGGCCGCCGTCGCCGCAAGCAGTCGCCCACGCCTGGGCACCCGCGGCC
GAGCAGCTCCTGCGCCGCGCGATCGACGATCTGGCCGTGGCGGAGGCCGCGCTGGGGCAG
ATGCGCCTGGCCATTGTCGCCCAGTACATCCACGCCTGGGTGCTTCTGCACGGCTGA
>Ae. speltoides_5549_109653
ATGGAGCAGTGGAGGAACACGGCGGCGCAGGCGTCGGCTCGCAGCTTCACCTACATCAAC
GGGACGAATGCAGTAGTCGAGGCCATCATTGGCGCCCGCCAGCAGTACCGCCTGGCCGCA
GAGGACTGCCGCAGATTCCGCCCGGGCGTGCATCCCTTGCCCAACGCCGGCGAGGGCGCT
TCAGCAGGCGGCCCCATCATCGACCTCGCCATCGGCCGGATCAAGCGCGTCAGCAGGTTC
CACGCCGTACTGGGCACCGCCTTCTCCCTCTGCGTTGCGCACATCGGGCTCCAGGCCAAC
GCGCCGTGGTGGTGGGACAGGTGGCAACTCCACCACGCCGACGCTGCCCGCCACGCGGAG
ACGGCGCTGCAGTGCCTACACTCCGCCAAGTCGCACGGCCATGCGGCCCTCGGCGTCTTC
CACGTCATGCTCAGGCCGCCATCGCCGCGAGCAGTCGCCCACGCCTGGGCACCCGCGGCC
GAGCAGCTCCTGCGCCGCGCGATGGACGATCTAGCCATGGCGGAGGCCGCGGTGGAGCGG
ATGCGACCGGCCATTGTGGCCCAGTACTCCGACGCATGGATGCTTCTGCATGGCTGA
>Ae. tauschii_3D_58531116
ATGGCGGAGTGGCCTCAGTGGTGGAACATGGCGGCGGAGGCGGCGAATGGCAGCTTAACC
TACATCGGCGAGACGAATGCGATAGCGGAGGCCATCAATAATGGCGCCCGCCAGCAGTAC
GGCCAGGCCGCCGAGGACTGCCGCGGATTCGGCCCGGGCGTGCACCCGCCGCCCAACGCC
GGCCAGGGCGCTTCCGCAGGCGGCGACATCATCGACCTCGCCATCGGCCGGGTCAAGCGC
ATCAGCAGGCTCCACGCCGTGCTGGGCAACGTCTTCTCCCTCTGCGTCGCGCGCATCGGG
CTCCAGGGCCACGCGCCGTGGCGATGGGACAGGTGGCAACTCCACCACACCGACGCCGCC
CGCCACGCGGAGACGGCGTCGCAGCGCCTGCTCTCCGCCAAGTCGCACGGCCATACGGCC
GACGCCGTCTTCCACGTCATGCTCAGGCCGCCATCGCCGCAAGCAGTCGCCCACGCCTGG
GCACCCGCGGCCGAGCAGCTCCTGCGCCGGGCGATCGACGATCTGGCCGTGGTGGAGGCC
GCGCTGGGGCAGATGCGCACGGCCATTGCCGCCGAGTACGCCGACGCCATGATCCTTCTG
CAAGGCTGA
>Ae. tauschii_3D_58720400
ATGGCGGACTGGTGGAACATGGCGGCGGAGGCCATCACTGGCGCCCGCCAGCAGTACGGC
CAGGCCGCCGAGGACTGCCGCGGATTCGGCCCGGGCGTGCACCCGCCGCCCAACGCCTGC
CAGGGCGCTTCAGCAGGCGGCGACATCATCGACCTCGCCATCGACCGGGTCAAGCGCATC
AGCAGGCTCCACGCCGTGCTGGGCAACGGCAACGCGCTGTGGCGGTGGAACAGGTGGCAA
CTCCACCGCGCCGTCGCCGCCCGCCACGCGGAGACGGCGATGCAGCGCCTGCTCTCCGCG
AGGTCGCACGGCCATGCGGCCTTCAGCGTCTTCCAGGTCATGCTCAGGCCGCCGTCGCCG
CAAGCAGTCCCCCACGTCTGGGCGCCCGCGGCCGAGCAGCTCCTGCGCCGCGCGATCGAC
GATCTTGCCGTGGCGGAGGCCGCGCTGGGGCAGATGCGCACGGCCGTTGCCGCCGAGTAC
GCCGACGCCAGGATCCTTCTGCATGGCTGA
>Ae. tauschii_3D_59390904
TAGTGGAGGCCATCATTGGCGCCCGCCAGCAGTACCGCCTGGCCACCAAGGACTGCCACA
GATTCCGCCCGGGCGTACATTCCCCGTCCAACGCCGGCCAGGGCGCTTCAGCAGGTGGCG
ACATGACGACATCATCAACCTCGCCCTCGGCCAGATCAAGTGCTTCAGCAGGTTCCACGC
CGGCCGTACTGGGAAACGTCTTCTCCCTCTGCGCTGAGCACATCGAGCTCCAGGGCAACG
CGCCGTGGCGGCGGGACAGGTGGCAATTCCACCACGCCGACGCTGCCCGCCACGCGAAGA
CGGCGCTGCAGACCTGCAGTGCCTACTCTCCGCCAAGTCGCACGGCCATGCGGCCCTCGC
CGTCTTCCACGTCATGCTCA
>Ae. tauschii_3D_59425339
ATGGAGCAGTGGAGGAACATGGCCGCGAAGGCGTCGGCTCGCAGCTTCACCTACATCAAC
GAGACGAATGCAGTAGTCGAGGCCATCAATGGCGCCCGCCAGCAGTACCGCCTGGCCGCC
GAGGACTGTCGCAGATTCCGCCCGGGCGTGCATCCCCTGCCCAACACCGGCCAGGGCGCT
TCAGCAGGCGGCCTCATCATCGACCTCGCCATCGGCCGGATCAAGCGCATCAGCAGGTTC
CACGCCGTACTGGGCAACGTCTTCTCCCTCTGCGTTGCGCACATCGGTCTCCAAGCCAAC
ACGCCGTGCTGGTGGGACAGGTGGCAACTCCACCGCGCTGACGCTGCCCGCCACGCGGAG
ACGGCGCTGCAGTGGCTACACTCCGCCAAGTCGCACGGCCATGCGGCCGTCGGCGTCTTC
CACGTCATGCTCAGGCCGCCATCGCCGCGAGCAGTCGCCTACGCCTGGGCACCCGCGGCA
GAGCAGCTCCTGCGCCGCGCGAATGACGATCTGGCCATGGCGGAGGCCGCGGTGGAGCGG
ATGCGACCGGCCATTGTGGCCCAGTACTCCGACGCATGTATGCTTCTGCATGGATGA
>Ae. tauschii_3D_59518367
GGCGCCCGCCAGCAGTACCGCCTAGCCGCCAAGGACTGCCGCAGATTCCGCCCGGGCGTG
CATCCCCTGCCCAACGCCGGCCAGGGCGCTTCAGCAGGTGGCGACATCATTGACCTCGCC
CTCAGCCGGCTCAAGTGCTAGCAGGTTCCAGGCCGTACTGGGCAACATCTTCTCCATCTG
CGCTGCGCGCACATCGGGCTCAAGGGCAACGTGCCCATGGTGGCGCGGCAGGTGGCAACT
CCACCACGCCGACGTTGCCCGTCACGCGGAGACGGCGCTGCAATGCCTACACTCCGCCAA
GTCGCACGGCCATGCGGCCGTTGGCGGATGTTCAGGCAGCCATCGCCGTGAGCAGTCGCC
CACGCCAGGGCACCCGCAGCCCAGCAGCTCCTGCGCCGCGCGATCGACGATCTGGCCATG
GCGGAGGCCGCGGTGGAGCATATGCGCCCGGCCATTGTCGCCTAGTTCTTCGACGCCTCA
ATGCTTCTGCATGGCTGA
>Ae. tauschii_jcf7190000128337_33
ATGGAGCAGTGGAGGAACACGGCGGCCGAGGCGTCGGCTCGCAGCTTCACCTACATCAAC
GGGACGAATGCAGTAGTCGAGGCCATCAATGGCGCCAGCCAGCAGTACCGCCTGGCCGCC
GAGGACTGCCGCAGATTCCGCCCGGGCGTGCATCCCCTGCCCAACGCTGGCCAGGGCGCT
TCAGCAGGCGGCCTCATCATCGACCTCGCCATCGGCCGGATTAAGCGCATCAGCAGGTTC
CACGCCGTACTGGGCATCGTCTTCTCCCTCTGCGCTGCGCACATGGGGCTCCAAGCCAAC
GCGCCGTGGTGGTGGGACAGGTGGCAACTCCACCACGCCGACCCTGCCCGCCACGCGGAG
ACGGCGCTGCAGTGCCTACACTCCGCCAAGTCGCACGGCCATGCGGCCCTCGGCGTCTTC
CACGTCATGCTCAGGCCGCCATCGCCGCGAGCAGTCGCCCACGCCTGGGCACCCGCGGCG
GAGCAGCTCCTGCGCCGCGCGATGGACGATCTGGCCATGGCGGAGGCCGCGGTGGAGCGG
ATGCGACCGGCCATTGTGGCCCAGTACTCCGACGCATGGATGCTTCTGCATGGCTGA
>L. perenne_5655_64781
ATGGAGGAGGCTTGGAGGGGGACGGCGTGGGAGGCGATGTGCCAGAACCTCACCGACACC
ACCATGCAGGCCGGGGCACTCCACGCCATCGACGTCGCCCACAGCCACCTCACCCGTGCC
GCCGACGTCTGCGGCAGCTACCGCCAGGAACTGCCGTACGAGCCGGCCGGCCCCGGCGAC
ACGCTCCCCCACCTACCCGACGCCATGGAGCACCTCGGCACCGCCATCTCCTGTGCCAGG
CAGCTCATCGCGTCCCACGCGGGGTCCGCCCACGTCTTCTCCCTCTGCACCGCGCGCATC
GGGCTCCAGGATTCGGCGCCGCTGCCGTGGCAGAGGTGGGCGGGCCACCACGCCGACGCC
GCCGACCACGCCGCCATGGCGCTGCAGGACCTACAGTCCGCCTGGGCGCACGGCGCGGCG
GGCAGCGACGCTGTCTTCGTCATGCTCAAGATGGCCCCATTCTGGATGTCCGGTGCCGAT
CTAGCAGGACTACCAGGACCACACGCGGCCCACCAGCTCCTGGACCTCCACTACGAGCAG
AGCCTCTCCAGGGCGCTCCGCGTGACCCATGCGGGGCGTACTGTGATTCCGTCGCGAGGG
TTCCCGCTCTGGGACGCCTGGGGACACGCGGCCGAGCAGCTCCTGCGCCGCGCCGCCGAC
GAGCTGGACGCCTGGACATGGCGCGGGCCGCGCTGGACCACATGCGCCGCGCCGTCATCG
CCCAGTTCTACGACGCCTGCTGGATGCTTCAGCGTCGCGTCGTATCCTGATTCCTGA
>Av. eriantha_3936_397165762
ATGGCGGATTGGAGGAGGACGGCGGCGGATGTGTCGGCCCATAACATCACCCACACCACC
ACCAAGACCGAGGCGTTCCAGGCCATCGACGTCGCCCGCAGCCACTTCGCCCGTGCCGCA
GAGGTCTGCGCCAGCTTCCGCCAGGGCTTGCCGTACCAGCCCCCCCACGCCGGCCACGCG
CTCCCCCACCTACCCACCGCACTGGACCCGCTCTGGCGCGCAGTCCTCCGTACCCGGCGC
CTCGGCGTCTTCCACGCAGGATCCTGCCACGTCTTCTCGCTCTGCGCAGCGCGCCTCGGC
CTCCAGGATGCCGCGCCGGCGTCGTGGCAGAGGTGGCAAGGCCTCCACGCCGACACCGCC
GCCCACGCAGCCATGGCGCTGCGGAGGATACTCTCCGCCATGGCGCACCAAGCTGCGGCC
ATCGGAGCCGTCCGCATCATGCTCGGGACGGCCCCCCCGTGGCCATCGCACGCGGCCTAC
CACCTCCTGCACGACGCGGTCCCCGACAACATCGACCTGGGGCCGATACCACAGGAAGGG
CTCCCGCTCTGGGACGCCTGGGGGCACGCGGCCGAGCAGCTCCTGCGCCGCGTCGCCGAC
GACCTGGCCATGGCGCGGGCCGCGCTGGAGCAGATGCACCCCGCCGCTGTCGCCGAGTAC
CACGAGGCCTGGAGGATGCTTGTGCATCCCTGA
>Av. eriantha_3936_397188432
ATGGAGGATTGGAAGAGCATGGCGGCGGCGGTGAAGGGCAACAACCCACACTGGAACCCC
ACGGCGACCGCCGCATTCCAGGCCATCGAGGTCGCCCGCAGCCACTTCGCCCGTGCCGCC
TTGGTCTGCGCCAGTTTCCGCCAGGAGTTGCCGTACCACCCGGCCCCCGCCGGCGACGCG
CGCCCCTACTACCTACCCACCGCCATGGACTCCGTCAGGACCGCCATCCTCCGTACCAGG
CGCCTCAGCGTGTCCCACGCGGGATCCGGCCACGTCTTCTCCCTCTGCACCGCGCGCACG
GGGCTCCAGGATGCCGCGCCGCTGACGTGGCAGAGGTGGCAAGCCCACCACGCCCAAGCT
ACCGCCCACGCCGCCACCGCGCTGCAGAGGCTACACTCCGCCTGGTCGCGCGGCGCCGCG
GCCAGCGACGCCGTCTTCGTCACGCTCAAGATGGCTCCGCTTCGGATTTCCGCGGTGGCG
CCTCTCATCTGGGGAGCAGAAGCGGAACACGCGGCCCACCAGCTCCTGGACAACGACTAC
GAACGCCACCTCGCGCTCCCGTTCCAGGGGAGACCGATTCCGCCGCTAGGGTTCCCGCTC
TGGGACGCCTGGGGACACGCGGCCGAGCAGCTCCTGCGCCGCGCCGCCGACGACCTGGCC
ATGGCGCGGGCCGCGCTGGAGCAGATGCGCCGCGCCGAGGTCGCCCAGTTCTTCGACGCC
TCCGGGATTCTTCTGTGTCCCGTGCCACCCTGA
>B. distachyon_NC_016131_44152190
ATGGAGGAGTGGAGGTGGACGGCGAAGGCGGCGGCTGTTGACAGCCTCGACAGCGTCCGC
ATGGCGCACGCAGAAGTAGCCGGTCCCATGGACGGCGTCCGCGCGCTGTTCCGCTCGGCC
AGCGATGCCGTCCCTGCCACCCGGACCGCCACGGCCGAAATCCGCGACCACGGGATGAAG
CGCATCGTCGGCTTCCGCACGGCATCCGGCAACATCCTCTCCTTCTGCGCGCCGCACATC
GGGCTCCAGCAGGGCGTCATGGCGCCGGGCTGGCACGCCTGGGGACAGCACCTTGTCGCC
GCCGACGACCACGTGAACACGGCGCTTCAGAGGCTGCACTCCGCCTGGACAAGCGGACGC
GCGGCCACGGGAGTCCTCTCCATGCTCAGGGACAGCCCGCCGCCGTCCCCGGTCTGGAAC
GATTGGGGGCCCGCGGCCCTGGATCTCCTGCGCCAAGCCACCGACGAGCTGGAGATGGCG
ATGGACGCGGTGCGCCTGATGCAGCATGCCCTTCTCGTTAAGTTCGTCATCGCCCGGAGG
CTCCTGCTCGTGATCAGCGTGCGGCATCCCCAAGCATAG
>B. distachyon_NC_016132_61129
ATGGAGGAGGCGTGGCGGAGGACGGTGAGGACGGCGGCGGTCCACAGCCTCGCCGTCTGC
TACCGCATGGCGGAGGAAGCAGCAGACGGCTCCATGGACGGCGCCTGCGTGAAGCTCCTC
GCGGCCATCGCCGCCGCCCGCACGCACTACTTGGACCTGAACGTCGTCGGCCAGGACACG
GGCTCCGAGCAAGCCGTGGCCGCCGCGATGCCAGCCACGGCCCGGATCTGGCTCGCCGTC
GACCGGATGAAGCGTGCCGACACCGTCCACACGGCGTGCAGCAGCGTCTTTTCCCTCTGC
GCGCCGCACATCGGGGAGGCGTCGTGGTGGCACGAGTGGCAAATCCACCGCACCGCCGCC
TTCATCCACATGACCATGGCGTTGCGGTAG
>B. distachyon_NC_016135_25302726
ATGGAGGAGCTTCGGTGGACGGCCAAGGCGGTGTCAGTTCAGAGCCTCGCCTGCGTCCGC
ATGCCGCACCCAACAGTGGTCGGTGCCATGGAACGTACCCGCGCGCGGTTCATGGTGGCC
ACCGGCGATGGCGTCCGCCGCGAACAAGCAGTCGCTGCTCTGGAGACCTCTTGGCGTCCC
ATCGTGATCGCGGGCGAGTGGATCGAGCGCATCCTCCACATCCACAGGTCATGCCGCAAC
GTTCTGTCTCTCTGCGCGCCGCACATCGGGCTCCAGCAGGGCGTCATGGCGCCGGGCTGG
CACGCCTGGGAACGCCACCACGACGCCGCCGCCGACCGCGCCAGCACGGCGCTGCAGAGG
CTGCACTCCGCCTGGTCGCGCGGACTTGCGGCCATGGACGCCCTATCCATGATCGAGGAG
AGCCCGGCATGGGGAGACGCGGCCCGGGATCTCCTGCGCCTCGCCACCCAGGAACTGGAC
ATGGCGCTGGACGCGCTGCGCCTCATGCAGCATGCCCTGATCGTTGAGTTCGCCGCCGCC
CGGAGGCTTCTGCTCGTCATCAGCGTGCGGCACCCGACGCATAGCACGGAATCTTTGTGC
TAG
>O. sativa_BAS70492
ATGGCGCGCGCTTGCGCATACAACCCGCGGAAGAGAGAGCGGGAGAGGTCGCTGGGAGAG
GAGGAGCGGTGGATGAAGCTGGCGAGGACGGTGCCAGCGATCCTCATGCGCATCGGCACC
TCTCGGAAAGCGATCAAATCCACCATGAAGGGCATGAAGGCCATGAAGGCCGCCAAGAGA
GGCGATGGCGGAGTGTTCTCCGACCAGATGCGCCACGCTTCCGAGCACCTCGATGGCGCC
CACGGCAGGATCGCGCGGCTCATCGCGACGCACGCGGAGGCCGGCCACTTGTTCGTCCAC
TGCGCCGCGCACATAGGCGGCCTCAAGGGCGGCGGCGGCGGCGCGCCGGCGTGGCAGGCG
TGGGAAGGCCACCGCGCCGACGCCGTCCTCCACGCCAGGGACGCGCGGTGGTGGCTGTGC
CGCGCCGGGGGGGCTGTCGAGGCGGCGCTGGACGTGTTCCGAGTCGTCGAGGGGAGGAGC
GGGAGCGGGAGCCACCGGCCTCGGGAGGCCAAGCGCCTCCGCCGCCGCGCCCGCGACGAC
GTCTCCAAAGCGCTACACGCTTTGACGGATATGCGCCACGCTATTGTTCTGGAGTTCTTC
GACGCCTGGATGGTTCTGAATCAGAATCGCTAA
>O. sativa_BAS84381
ATGGACGAGTGGGAGGAGCTTGCGTGGAGAGTGCCCGAGACGCTCATGCTAGTCAGCTGC
GAGATGGAAGCCACCAGGTTGATCGAAGTCGCCCACAGCAATCTACAAGTGCGCGGAACT
TTGTTCCGCCGGATACACTTGGGCATGCCGGCGGCCATCGCCATGAACCTCTTCGGCGAC
CCGGCCGCCGAAGGAGTCATCCCCACCGAGATCCTCGAGGAGGCCCGCCGCGAGATCTCG
CAGAGCGGCGCTCGCCACGGGAAGACCAGGCACGTCTTCGCTCGCTACGTCGTCGCGCAC
CTCGGCGTCCAGCAAGATGACCCGGCGTACCGCAGCTGGGAGGTCCACCACCAGGACGCC
ATCCGCTTCACCGATAAGGCGCTGGAGAAGGTTAGCGAAGCCGCGTCGCATGCCGAGGCG
GCCAAGGACGCCGTCGACATCGCCGAGACCCTCCTCTCCCAGCCCCAGCCCCCGCTCCAG
CTGTGGGCAGAGTGGACGTCGGCGGCCGAGAAGCTCGTGGACCAGGCCGCTTTGGAGGCC
ACCCTGGCGCTGGACGAGGTGCTCCGGGCGCGCCAATCTGTTGCTCTCGAGTTCTTCGAC
GCCGTAGCGATTCTGCGTCGCGGAAGAGCTCCACCGGCGGCGGTGGACAAGTGGTGGCAA
GAGATTGAGAGGACACTCCCTGGAGCCTTCCTGCTCGTCGCCACCGGCGGGCTGAAAGCG
CTCAGGTTGATCCGAGATGCCCATGGCAAGCTCCAGGAACGCGTCGCTATGCTGCGCGTG
AACTTACGCCAGGAGACGCCGGCGGCGGCCGTCCCCGTCGAAGGAAATTCTGCCTACCAG
CTGGATCCCGAGGGAATCTGCCCCACCGTGGCCCTTGAGGACGCCCGCCGCGAGATCTCG
CAGAGCACCGTTCTCCACGCGAAGACAAGGCACGTCCTCGCTCGCTACGTCGCGCACCTC
GGCGCCCAGCAGGATGACCCGGCGTACCGCAGCTGGGACGTCCACCACCAGGAAGCCGTT
GACCACATCAGCAAGGCGCTGAAGAGGGTGATCGATACGGTGTCAAACGCCGAGGCGGGC
AAGGTCGCCCTCGTCATCATGGGTAGCGTTGCCTACGGGTGCCCGCTGTGGGATGTGTGG
GCATCGGAGGCCGAAAAATTCACGGCAGTCGCTGCCCTCGAGGCCACTATGGCAACGAAT
GAGATGCGCTGCGCTCAGGAAGCCGTTGCTCAGGAGTTGTCCGATGCCTGGACGATTCTG
TTGTCAAGGCGAAGAAACTGA
>Se. italica_XP_012701389
ATGGCAATGGAGGAGGAGCGGTTACTGGATCTGGCACGGATGGTGCCGGCGACCCTCCTG
CTCGTCGGCACCTCGGAGAAGGTCATCACGAGCATCAAGGGCGCCCGCGAGCTGCTCGCC
GGGGACAAGTGGGGATTCGACGACTCCGACGACCCCGAGTCCCCGCCTTCGAATCCCGCC
CCAGGCGGAGACCGCAGCGCCAGCGACCCCGTGGAGACCACCACCGGGGGCGGCGATCAC
AGCGTCGGCGGCGTACCCTTGAAGACCACTTGCGGCAGCCCGGCGAGCCTCCGCTGTGGG
GTCCCCGTGAACAACGACGGTGGCGAAGGCACCGTGGGCGTCCGGGACGGCACGCCCCGC
GTCTTCGACTTGTGGGCCGACGCCGCCGACCTCCTCGCCAGCGCGCTGACCCCCGAGGGC
CACCTCCTCGTCGCCTACGGCGAGATCACGCGCCTCGTCTCGCTCCACGCCGAGGCCGGC
CACGTCTTCGTCGTCTGCGCCGCGCGCCTCGGCCTCCTACCGGACGACGACAGCGCGCGC
CTCGGCGGCCAAACCGGCGAAGACGACGACGCGCCTATCGGCCTCCGACCCGACAACGAC
GCGCCGTGGAAGCGGTGGATGGACCTCCGGGAGGCCGCCGTCCGCCACGCCCACGACGCG
CTGCTCCGGTTGAGCTCCACCGCGTCGGCAGCCGCCGCGGCCGAGGACTTCCTCCGGTGG
CGCTCCACCGAGTCCCCGCGCCGGGAAGGGTGGCGATCGGCGGCGAGGCAGCTCGTGGAG
GACGCCAGGCGCAGCCTCGGCGAGGCCAAGGACGCGGTGAGGCTGATGCGCGACGCCGTG
CTGTGCGAGTTCTTCGAGACCTGGATGATTCTGAAGCGCGCGTAA
>So. bicolor_XP_002457312
ATGGCAACGGAGGAGCAGCGGTTGATGGATCTGGCGCGGACGGTGCCGGCGATCCTCCTG
CTCGTCGGCACCTCGGGGAAGGCCGTCGCGAACATCAAGTGCGCCCGCGAGCTGTTCGCC
GGGAAGAAGTGGGGCTTCGATGACTCCGACGACCCCGAGTCTCCGCCCTCCAACACCGAC
CGAGGCGGAAACGGCAGCGTCGGCGGCGAACCCGTGGAGACGACCACCACCGGAGGCGGC
GATCACAGCGGCAGCGGCGTACCCTCGAAGTCGAAGACCACCGGCGGCAGCCAGGCCCAG
GCGAGCCTCCTACGTGGGGTCTCCGTGGACAGCGGCGGCTACTGGGCCGACGTCCTCGCC
AGCGCGCTGGCCCCCGGAGAGGGCCACCTCCCCGTCGCCTACCGTGAGATCACGCGCCTC
GTCTCGCTCCACGCCGAGGCCGGCCACGTCTTCGTCAACTGCGCCGCGCGCCTCGGCCTC
CATCCCGACGACGACGACGACGACGGAAACGGCGCGCGCATCGGCCTCCAGCCCGACCGC
GCCGCGCGTTGGAAGCGGTGGATGGACCTCCGGGAGGCGGCCGTCTGCCACGCCCACGAC
GCGCTTCTGGCGCTGAGCTCCGCCGCGGCGGCCGCCACGGCGGCCGAGGACTTCCTCCGG
TGGCGGTCCAACGAGTCCCCGCGCCGGGAAGGGTGGCGTTCGGCGGCGCGGCAGCTCGTG
AAAGACGCCAGGCGCAGCCTCGGCGAGGCCACGGACGCGGCGAGGCTGATGCGCGACGCC
GTGCTCTGCGAGTTCTTCGTCACCTGGGTGATTCTGACACGCGCTTAA
>Z. mays_NP_001145260
ATGGCAACGGAGGAGCGGCGATTAATGGATCTGGCACGGACTGTGCCGGCGATCCTCCTG
CTCGTCGGCACCTCGGGAAAGGCCGTCGCGAGCATCAAGTGCGCCCGCGAGCTGTTCGCC
GGGAAGCAGTGGGGCTTCGATGACTCCGACGACCCCGAGTCTCCGCCCTCCAACACCGAC
CGAGGCGGAAACTGCAGCGTCGGCGAACCCATGGAGACGTCCACCGGAGGAGACGACGAT
CACAACGGCAGCGCCGTACCCTGGAAGACCACCCGCGGCAGCCAGTCCCAGACGAGGCTT
CCATCTTGGGCCGTGGTGCAACACGGCGGCTACTGGGCCAACATCCTCGCCTTCGCGCTG
TCCCCCGTAGAGGGCCACCTCCCCGTCGCCTACCGTGAGATCACGCGCCTCGTCTCGCTC
CACGCCGAGGCCGGCCACGTCTTCGTCAACTGCGCCGAGGGCCTCGGCCTCAAGCCCCAC
CCCGCCGCGCCGTGGGAGCGGTGGATGGACCTCCGGGAGGCGGCCGTCTGCCACGCCCAC
GACGCGCTGCTGGCGCTGAGCTCCGCCGCGGCGGCAGCCACGGCAGCCGAGGACTTCCTC
CGGTGGCAGTTCCCCGAGTCCCCGCGCGGGAAAGGGTGGTGGTCGGCGGCGCGGCAGCTC
GTGGAAGACGCCTGGCGCAGCCTCGGCGAGGCCAAGAACGCGGCGAGGCTCATGGACAAC
GCCGTGCTCTGCGAGTTCTTCACCACCTGGATGATTCTGACGCGCGCTTAA
