# Supplementary material for: The Brittle Rachis Trait in Species Belonging to the Triticeae and Its Controlling Genes Btr1 and Btr2
Source: Front Plant Sci. 2020 Jul 22;11:1000. doi: 10.3389/fpls.2020.01000 (PMC7387508; doi:10.3389/fpls.2020.01000)
Supplement: Data Sheet 4 — Btr2_Btr2-like_Protein.fasta. [file DataSheet_4.fasta]

>H. vulgare_BTR2-LIKE_KR813335_218623
MAEWMNLALAAAFDSFANTVTNGVAEAVAGAIQQYRLAAEECRGIGQGVHPTPNAGQGAS
AGGDSIDLALTRIKSITRFHAVRGSVFSVCVRRMGLQPDTPWRLQHATAARHAEMAIRCL
GTAKSYGHAALSVFHRMLRPPSPQAVARAWAPAAELLLRRAIVNLDMAEASVGKIRPAIG
VEYNDARRLLHG
>H. vulgare_BTR2_KR813335_323498
MEVWRKTAAEASARSLTYINATNAVVEAIMAARQRYALASEDCRRFRPGVHPPPNAGQGA
SAGGDFVELAIDRIKRFSRFQAVLGNVFSLCAAPARIGLQVQGNAPWWRHRWQLHHADAA
HHAETALHCLHSAKSHGHAALGVFHVMLRPPSPRALAHAWAPAAEQLLRRVMDDLAMAEA
AVDRMRPAIVAQFFDASMLLHG
>S. vavilovii_256934_2373
MADWWNMAAGAANGSLTYIDETNEIAEAITGARQQYGQAAEDCPGFGPGVQPPPNAGQGA
SAGGDIIDLAIGQVKRISRFHAVLGNVFSLCVARIRLEGNALWRWGRWQLHHADAARHAE
TASQHLLSAKSHGHTADAVFHVMLRLPSPQAVAHAWAPAAEQLLRRAINDLAVAEAALGE
MRTAIAAEYAHAWGLLHA
>S. vavilovii_256934_5126
MADWRLLAAGAAGAAAGSMTYVGETNEIAEAITGARQQYGQAAQDCRRFRPGVQPPPNAG
QGASAGGPIIDLAIGRLKRLSRFHAVMGNVFSLCVARIRLEGNALARWDSWQLHRADAAR
HAETALQRLLSAKSHGNAALSVFNVMLRPPSPRAVAHAWAPAAEQLLHRAIGDLAVAEAA
LGQMPQAIAVQYVDALGLL
>S. vavilovii_293871_442
MEQWRNTAAEASARSFTYINGTNGIVEAITGARQRYRLAAEDSRRFRPGVHPLPNAGLGA
SAGGEIIDLALGRLKRFTRFHAVMGNVFSLCAAHIGLQGNAPWWWGRWQLHHADAARHAE
TALQCLLSAKSRGHAALGVFHVMLRPPSPRAVAHAWAPAAEQLLRRAMDDLAMAEAAVER
MRPAIVAQFFDASMLLHG
>T. boeoticum_BTR2-LIKE-A-1
MAEWRNMAAGAAGGGFTYINETTATAGSIIVARLQYGLAAEDCRGFGPGVHPPPNAGQGA
SAGGPIIDLAIARVKRVRRLHAVLGNVFSLCVARIGLQGNALGRWNSWQLHHADAARRAE
TALQRLLSARSHGHAAFSVFHVMLRPPSPPAVAHAWAPAAEQLLLRAIDDLAAAEAALGQ
MRPAIVAQYIHAWVLLHG
>T. boeoticum_BTR2-LIKE-A-2
MAEWRNMAAGAAGGSFTYINETTAIAGSIIVARLQYGLAAVDCRGFGPGVHPPPNAGQGA
SAGGHRIDLAIDRIKRFSRLHAVLGNVFSLCVPRIGLQGNALGRWNSWQLHRAGAARHAE
TALRRLLSAKSHGHAALSVFQDMLRPPSPQAVTHAWAPAAEQLLRRAIDDLAVAEAAVGQ
MRPAIVAQYADARMLLHGG
>T. boeoticum_MG596329
MEQWRSTAADASSRSFTNINGTNAIVDAITGARQQYRLAAEDCRMFRPGVHPLPNAGQGA
SAGGDIIDLALGRIKRFSRFHAVLGNVFSLCADHIGLQGNAPLWRDRWQLHHADAARHAE
TALHCLHSAKSHGHAALGVFHVMLRPPSPRAVAHAWAPAAEQLLRGAMDDLAMAEAAVER
MRPAMVAQFFDASMLLHG
>T. urartu_3A_62019025
MAEWRNMAAGAAGGSFTYINETTAIAGSIIVARLQYGLAADDCRGFGPGVHPPPNAGQGA
SAGGPIIDLAIARVKRVRRLHAVLGNVFSLCVARIGLQGNALGRWNSWQLHRAEAARRAE
TALQRLLSARSHGHAAFSVFQVMLRPPSPPAVAHAWAPAAEQLLLRAIDDLAAAEAALGQ
MRPAIVAQYIHAWVLLHG
>T. urartu_3A_62078935
MEQWRSTAAEASSRSFTNINGTNAIVDAITGARQQYRLAAEDCRMFRPGVHPLPNAGQGA
SAGGDIIDLALGRIKRFSRFHAVMGNVFSLCADHIGLQGNAPLWRDRWQLHHADAARHAE
TALHCLHSAKSHGHAALGVFHVMLRPPSPRAVAHAWAPAAEQLLRGAMDDLAMAEAAVER
MRPAIVAQFFDASMLLHG
>T. dicoccoides_3A_61471635
MAEWRNMAAGAAGGSFTYINETTAIAGSIIVARLQYGLAAEDCRGFGPGVHPPPNAGQGA
SAGGPIIDLAIVRVKRVRRLHAVLGNVFSLCVARIGLQGNALGRWNSWQLQHADAARRAE
TALQRLLSARSHGHAAFSVFQVMLRPPSPPAVAHAWAPAAEQLLRRAIDDLAVAEAAVGQ
MRPAIVAQYADARMLLHGG
>T. dicoccoides_3A_61537156
MAEWRNMAAGAAGGSFTYINETTAIAGSIIVARLQYGLAAEDCRGFGPGVHPPPNAGQGA
SAGGPIIDLAIARVKRVRRLHAVLGNVFSLCVARIGLQGNALGRWNSWQLQHADAARRAE
TALQRLLSARSHGHAAFSVFQVMLRPPSPPAVAHAWAPAAEQLLLRAIDDLAAAEAALGQ
MRPAIVAQYIHAWVLLHG
>T. dicoccoides_3A_61601557
MEQWRSTAAEASSRSFTNINGTNAIVDAITGARQQYRLAAEDCRMFRPGVHPLPNAGQGA
SAGGDIIDLALGRIKRFSRFHAVMGNVFSLCADHIGLQGNAPLWRDRWQLHHADAARHAE
TALHCLHSAKSHGHAALGVFHVMLRPPSPRAVAHAWAPAAEQLLRGAMDDLAMAEAAVER
MRPAIVAQFFDASMLLHG
>T. dicoccoides_3B_93911160
MAEWRNMAAEAAARSFTYINETNAIAEGIAGARQQYGLAAEDCRGFGPGVHPPPNAGQGA
SAGGPIIDLAIRRIKRFSRFQPVLGNVFSLCVARIGLQGNALSRWDRWQLHRADAARHAE
TALQRLLSARSHGHAAFSVFQAMLRPPSPQAVSHAWAPAAEQLLRRAIDDLAMAEAAVRQ
MRPAITAQYSDAWMLLHGW
>T. dicoccoides_3B_93998410
MADWWNMAAEAANGSLTYVGETNAIAEAITGARQQYGQATEDCRRFRPGVHPLPNAGQGA
PSAGGLIIDLAIGRIKRISRFYAVLGTVFSLCVAHIGLQANAPWWWDRWQLHHADAARHA
ETALQCLHSAKSHGHAALGVFHVMLRPPSPRAVAHAWAPAAEQLLRRAMDDLAMAEAAVE
RMRPAIVAQYSDAWMLLHG
>T. dicoccoides_3B_96349020
MEQWRNTAAQASARSFTYINGTNAVVETIIDARQQYSLAAEDCRRFRPGVHPLPNAGQGA
SAGGLIMDLAIGRIKRISRFHAVLGTVFSLCVAHIGLQANAPWWWDRWQLHHADAARHAE
TALQCLHSTKSHGHAALGVFHVMLRPPSPRAVAHVWAPAAEQLLRGAIDNLAMAEAAVER
MRPAIVAQFFDASMLLHG
>T. dicoccoides_3B_96864571
MEQWRNTAAQVSARSITYINGTNAVVEAIIRARQQYRLALVDCRRFRPGVHPLPNAGQGA
SAGGPIIDLAIGRIKRISRFHAVLGNVFSLCVAHIGLQVNTPWWRDRSQLHHADAARHAE
TALLCLHSAKSHGHAALGVFHVMLRPPSPRAVAHVWAPAAEQLLRCAIDDLAMAEAAVER
MRPAIVAQFFDASMLLHG
>Ae. sharonensis_23901_830
MAEWPQWWNMAAEAANGSLTYIGETNAIAEAINNGARQQYRQAAEDCRGFGPGVHPPPNA
GQGQGASAGGDIIDLAIGRVKGISRLHAVLGNVFSLCVARIGLQGHAPLRWDRWKLHHAD
AARHAETASQRLLSAKSHGHTADAVFHVMLRPPSPQAVAHAWAPAAEQLLRRAIDDLAVA
EAALGQMRTAIAAEYADARILLHG
>Ae. sharonensis_1151931_773
MEQWRNTAAKASARSFTYINETNAVVEAINGARQQYRLAAEDCRRFRPGVHPLPNTGQGA
SAGGLIIDLAIDRIKRISRFHAVLGNVFSLWVAHIGLQANTPCWWDRWQLHRADAARHAE
TALQWLHSAKSHGHAAIGVFHVMLRPPSPRAIAYAWAPAAEQLLRRANDDLAMAEAAVER
MRPAIVAQYSDACMLLHG
>Ae. longissima_un_73379814
MEQWRNTAAEASARSFTYINGTNAVVEAINGASQQYRLAAEDCHRFRPGVHPLPNAGQGA
SAGGLIIDLAIGRIKRISRFHAVLGTVFSLCVAHIRLQANAPWWWDRWQFHHADAARHAE
TALQCLHSAKSHGHAALGVFHVMLRPPSPRAVAHAWAPAAEQLLRRAIDDLAMAEAAVER
MRPGIVAQYSDAWMLLHG
>Ae. longissima_un_73409198
MEQWRNTAAKASARSFTYINETNAVVEAINGARQQYRLAAEDCRGFRPGVHPLPNTGQGA
SAGGLIIDLAIDRIKRISRFHAVLGNVFSLCVAHIGLQANTPCWWDRWQLHRADAARHAE
TALQWLHSAKSHGHAAIGVFHVMLRPPSPRAIAYAWAPAAEQLLRRANDDLAMAEAAVER
MRPAIVAQYSDACMLLHG
>Ae. longissima_3S_83114418
MAEWPQWWNMAAEAANGSLTYIGETNAIAEAINNGARQQYRQAAEDCRGFGPGVHPPPNA
GQGQGASAGGDIIDLAIGRVKGICRLHAVLGNVFSLCVARIGLQGHAPLRWDRWKLHHAD
AARHAETASQRLLSAKSHGHTADAAFHVMLRPPSPQAVAHAWAPAAEQLLRRAIDDLAVA
EAALGQMRTAIAAEYADARILLHG
>Ae. speltoides_5549_7869
MAEWRNMAAEAAGGSFTHINETNAIAGSIIFARLQYGMAAEDCRGFGPGVQPPPNADQGA
SAGGPIIDLAIGRVKRVSRFHAVLGNVFSLCVARIGLQGDALWRWNRWQLHHADAARHAE
TALQRLLSARSHGHAAFSVFQVMLRPPSPQAVAHAWAPAAEQLLRRAIDDLAVAEAALGQ
MRLAIVAQYIHAWVLLHG
>Ae. speltoides_5549_109653
MEQWRNTAAQASARSFTYINGTNAVVEAIIGARQQYRLAAEDCRRFRPGVHPLPNAGEGA
SAGGPIIDLAIGRIKRVSRFHAVLGTAFSLCVAHIGLQANAPWWWDRWQLHHADAARHAE
TALQCLHSAKSHGHAALGVFHVMLRPPSPRAVAHAWAPAAEQLLRRAMDDLAMAEAAVER
MRPAIVAQYSDAWMLLHG
>Ae. tauschii_3D_58531116
MAEWPQWWNMAAEAANGSLTYIGETNAIAEAINNGARQQYGQAAEDCRGFGPGVHPPPNA
GQGASAGGDIIDLAIGRVKRISRLHAVLGNVFSLCVARIGLQGHAPWRWDRWQLHHTDAA
RHAETASQRLLSAKSHGHTADAVFHVMLRPPSPQAVAHAWAPAAEQLLRRAIDDLAVVEA
ALGQMRTAIAAEYADAMILLQG
>Ae. tauschii_3D_58720400
MADWWNMAAEAITGARQQYGQAAEDCRGFGPGVHPPPNACQGASAGGDIIDLAIDRVKRI
SRLHAVLGNGNALWRWNRWQLHRAVAARHAETAMQRLLSARSHGHAAFSVFQVMLRPPSP
QAVPHVWAPAAEQLLRRAIDDLAVAEAALGQMRTAVAAEYADARILLHG
>Ae. tauschii_3D_59425339
MEQWRNMAAKASARSFTYINETNAVVEAINGARQQYRLAAEDCRRFRPGVHPLPNTGQGA
SAGGLIIDLAIGRIKRISRFHAVLGNVFSLCVAHIGLQANTPCWWDRWQLHRADAARHAE
TALQWLHSAKSHGHAALGVFHVMLRPPSPRAVAYAWAPAAEQLLRRANDDLAMAEAAVER
MRPAIVAQYSDACMLLHG
>Ae. tauschii_jcf7190000128337_33
MEQWRNTAAEASARSFTYINGTNAVVEAINGASQQYRLAAEDCRRFRPGVHPLPNAGQGA
SAGGLIIDLAIGRIKRISRFHAVLGIVFSLCAAHMGLQANAPWWWDRWQLHHADPARHAE
TALQCLHSAKSHGHAALGVFHVMLRPPSPRAVAHAWAPAAEQLLRRAMDDLAMAEAAVER
MRPAIVAQYSDAWMLLHG
>L. perenne_5655_64781
MEEAWRGTAWEAMCQNLTDTTMQAGALHAIDVAHSHLTRAADVCGSYRQELPYEPAGPGD
TLPHLPDAMEHLGTAISCARQLIASHAGSAHVFSLCTARIGLQDSAPLPWQRWAGHHADA
ADHAAMALQDLQSAWAHGAAGSDAVFVMLKMAPFWMSGADLAGLPGPHAAHQLLDLHYEQ
SLSRALRVTHAGRTVIPSRGFPLWDAWGHAAEQLLRRAADELDAWTWRGPRWTTCAAPSS
PSSTTPAGCFSVASYPDS
>Av. eriantha_3936_397165762
MADWRRTAADVSAHNITHTTTKTEAFQAIDVARSHFARAAEVCASFRQGLPYQPPHAGHA
LPHLPTALDPLWRAVLRTRRLGVFHAGSCHVFSLCAARLGLQDAAPASWQRWQGLHADTA
AHAAMALRRILSAMAHQAAAIGAVRIMLGTAPPWPSHAAYHLLHDAVPDNIDLGPIPQEG
LPLWDAWGHAAEQLLRRVADDLAMARAALEQMHPAAVAEYHEAWRMLVHP
>Av. eriantha_3936_397188432
MEDWKSMAAAVKGNNPHWNPTATAAFQAIEVARSHFARAALVCASFRQELPYHPAPAGDA
RPYYLPTAMDSVRTAILRTRRLSVSHAGSGHVFSLCTARTGLQDAAPLTWQRWQAHHAQA
TAHAATALQRLHSAWSRGAAASDAVFVTLKMAPLRISAVAPLIWGAEAEHAAHQLLDNDY
ERHLALPFQGRPIPPLGFPLWDAWGHAAEQLLRRAADDLAMARAALEQMRRAEVAQFFDA
SGILLCPVPP
>B. distachyon_NC_016131_44152190
MEEWRWTAKAAAVDSLDSVRMAHAEVAGPMDGVRALFRSASDAVPATRTATAEIRDHGMK
RIVGFRTASGNILSFCAPHIGLQQGVMAPGWHAWGQHLVAADDHVNTALQRLHSAWTSGR
AATGVLSMLRDSPPPSPVWNDWGPAALDLLRQATDELEMAMDAVRLMQHALLVKFVIARR
LLLVISVRHPQA
>B. distachyon_NC_016132_61129
MEEAWRRTVRTAAVHSLAVCYRMAEEAADGSMDGACVKLLAAIAAARTHYLDLNVVGQDT
GSEQAVAAAMPATARIWLAVDRMKRADTVHTACSSVFSLCAPHIGEASWWHEWQIHRTAA
FIHMTMALR
>B. distachyon_NC_016135_25302726
MEELRWTAKAVSVQSLACVRMPHPTVVGAMERTRARFMVATGDGVRREQAVAALETSWRP
IVIAGEWIERILHIHRSCRNVLSLCAPHIGLQQGVMAPGWHAWERHHDAAADRASTALQR
LHSAWSRGLAAMDALSMIEESPAWGDAARDLLRLATQELDMALDALRLMQHALIVEFAAA
RRLLLVISVRHPTHSTESLC
>O. sativa_BAS70492
MARACAYNPRKRERERSLGEEERWMKLARTVPAILMRIGTSRKAIKSTMKGMKAMKAAKR
GDGGVFSDQMRHASEHLDGAHGRIARLIATHAEAGHLFVHCAAHIGGLKGGGGGAPAWQA
WEGHRADAVLHARDARWWLCRAGGAVEAALDVFRVVEGRSGSGSHRPREAKRLRRRARDD
VSKALHALTDMRHAIVLEFFDAWMVLNQNR
>O. sativa_BAS84381
MDEWEELAWRVPETLMLVSCEMEATRLIEVAHSNLQVRGTLFRRIHLGMPAAIAMNLFGD
PAAEGVIPTEILEEARREISQSGARHGKTRHVFARYVVAHLGVQQDDPAYRSWEVHHQDA
IRFTDKALEKVSEAASHAEAAKDAVDIAETLLSQPQPPLQLWAEWTSAAEKLVDQAALEA
TLALDEVLRARQSVALEFFDAVAILRRGRAPPAAVDKWWQEIERTLPGAFLLVATGGLKA
LRLIRDAHGKLQERVAMLRVNLRQETPAAAVPVEGNSAYQLDPEGICPTVALEDARREIS
QSTVLHAKTRHVLARYVAHLGAQQDDPAYRSWDVHHQEAVDHISKALKRVIDTVSNAEAG
KVALVIMGSVAYGCPLWDVWASEAEKFTAVAALEATMATNEMRCAQEAVAQELSDAWTIL
LSRRRN
>Se. italica_XP_012701389
MAMEEERLLDLARMVPATLLLVGTSEKVITSIKGARELLAGDKWGFDDSDDPESPPSNPA
PGGDRSASDPVETTTGGGDHSVGGVPLKTTCGSPASLRCGVPVNNDGGEGTVGVRDGTPR
VFDLWADAADLLASALTPEGHLLVAYGEITRLVSLHAEAGHVFVVCAARLGLLPDDDSAR
LGGQTGEDDDAPIGLRPDNDAPWKRWMDLREAAVRHAHDALLRLSSTASAAAAAEDFLRW
RSTESPRREGWRSAARQLVEDARRSLGEAKDAVRLMRDAVLCEFFETWMILKRA
>So. bicolor_XP_002457312
MATEEQRLMDLARTVPAILLLVGTSGKAVANIKCARELFAGKKWGFDDSDDPESPPSNTD
RGGNGSVGGEPVETTTTGGGDHSGSGVPSKSKTTGGSQAQASLLRGVSVDSGGYWADVLA
SALAPGEGHLPVAYREITRLVSLHAEAGHVFVNCAARLGLHPDDDDDDGNGARIGLQPDR
AARWKRWMDLREAAVCHAHDALLALSSAAAAATAAEDFLRWRSNESPRREGWRSAARQLV
KDARRSLGEATDAARLMRDAVLCEFFVTWVILTRA
>Z. mays_NP_001145260
MATEERRLMDLARTVPAILLLVGTSGKAVASIKCARELFAGKQWGFDDSDDPESPPSNTD
RGGNCSVGEPMETSTGGDDDHNGSAVPWKTTRGSQSQTRLPSWAVVQHGGYWANILAFAL
SPVEGHLPVAYREITRLVSLHAEAGHVFVNCAEGLGLKPHPAAPWERWMDLREAAVCHAH
DALLALSSAAAAATAAEDFLRWQFPESPRGKGWWSAARQLVEDAWRSLGEAKNAARLMDN
AVLCEFFTTWMILTRA
