# Supplementary material for: The Brittle Rachis Trait in Species Belonging to the Triticeae and Its Controlling Genes Btr1 and Btr2
Source: Front Plant Sci. 2020 Jul 22;11:1000. doi: 10.3389/fpls.2020.01000 (PMC7387508; doi:10.3389/fpls.2020.01000)
Supplement: Supplementary file 6 [file Table_1.xlsx]

## Sheet: Table S1
Table S1. Details of the PCR primers used.
Target genes	Forward	Reverse	Tm (℃)
Btr1-R-1	Vavi_Btr1_F2: GGGACGAGCTTGACCGGA	Vavi_Btr1_R2: GAATTCGACGGACACATAGA	61
Btr1-R-2	Rye_Btr1_F1: TGTCCTTTCCTCAATGTCTCCA	Rye_Btr1_R1: GCAAAGTAGTTCGAATCGCT	62
Btr1-A-like-1	Tb_like_F1: TGGAGACTGAAATTGCACATG	Tb_like_R2: GTGAGGAGACGTGATGCTAT	59
Btr1-A-like-2	Tb_like_F5: ACTGGAATTGAACGTGGTTTGT	Tb_like_R2: GTGAGGAGACGTGATGCTAT	61
Btr2-A-like-1	Tb_like_F7: CTGACAGGTCCCAGCTTG	Tb_like_R6: TGGCAGTACACCGTAATCAC	57
Btr2-A-like-2	Tb_like_F8: CCCACCGACTCCAGAAACTA	Tb_like_R3: CAGGTCCTAATCACTGCCTCT	61

## Sheet: Table S2
Table S2. Genome assembly statistics.
Species	Databases	Accessions	2n	Total sequence length (bp)	Number of scaffolds	Scaffold N50 (bp)	Number of contigs	Contig N50 (bp)	Coverage (x)	References
Triticum urartu	Tu2.0	G1812	14	4851895022	10284	661480603	44093	278449	335	Ling et al. 2018
Triticum turgidum ssp. dicoccoides	WEWSeq v.1.0	Zavitan	28	10494955245	149145	726427787	493558	57367	176	Avni et al. 2017
Aegilops tauschii ssp. strangulata	Aet v4.01	AL8/78	14	4224915394	109583	577375663	209438	102760	200	Luo et al. 2017
Aegilops tauschii ssp. strangulata	ASM34733v2	AL8/78	14	4310349319	112210	12088055	187307	121249	196	Marcussen et al. 2014
Aegilops tauschii ssp. strangulata	Aet_MR_1.0	AL8/78	14	4327321625			68538	468757	201	Zimin et al. 2017
Aegilops tauschii ssp. strangulata	ASM210543v12	AL8/78	14	247197181	1	247197181	10607	70537	30	Xie et al. 2017
Triticum aestivum	iwgsc_refseqv1.0	Chinese Spring	42	14547261565	22	709773743	692998	51842	234	Alaux et al. 2018
Lolium perenne		P226/135/16	14	1182794000	48415	70062	67024	16370		Byrne et al. 2015
Brachypodium distachyon	Brachypodium_distachyon_v3.0	Bd21	10	271298618	15	30223662	36	21988513	9	IBI 2010
Oryza sativa	IRGSP-1.0	Nipponbare	24	374422835	58	29958434	305	7711345		Kawahara et al. 2013
Setaria italica	Setaria_italica_v2.0	Yugu1	18	405868399	337	47252588	6779	126273	7	Bennetzen et al. 2012
Sorghum bicolor	Sorghum_bicolor_NCBIv3	BTx623	20	709344700	869	68658214	4775	1310030	8	Paterson et al. 2009
Zea mays	B73 RefGen_v4	B73	20	2135083061	598	10525104	2789	1279870	65	Jiao et al. 2017
Arabidopsis thaliana	TAIR10.1	Columbia	10	119668634	7	23459830	102	11194537		Swarbreck et al. 2008
IBI - The International Brachypodium Initiative
1. Used in the phylogenetic analysis.
2. Genomic database of 3DS.

## Sheet: Table S3
Table S3. The set of Btr1 and Btr1-like genes present in Poaceae species.
Species	Origin/database	Chromosome	Contig or gene ID	Start-end (bp)	Nucleotide length (bp)	Clade***	Protein length (a.a.)	Reference
Hordeum vulgare ssp. spontaneum	NCBI	3H	KR813335.1	214369-213773	597	Btr1-like	198	Pourkheirandish et al. 2015
	NCBI	3H	KR813335.1	434572-435162	591	Btr1	196	Pourkheirandish et al. 2015
Secale vavilovii	Viktor Korzun, KWS SAAT SE	Unknown	Svavi_v1_contig_256934	5539-6135	597	Btr1-like	198	Bauer et al. 2017
	Viktor Korzun, KWS SAAT SE	Unknown	Svavi_v1_contig_160742	842-1357 and 1808-1852	561	Btr1	186	Bauer et al. 2017
	NCBI	Unknown	Btr1-R-1(MT586111)	1-591	591	Btr1	196	This study
	NCBI	Unknown	Btr1-R-2(MT586114)	1-516	516	Btr1	**	This study
Trticum monococcum ssp. boeoticum	NCBI	Unknown	Btr1-like-A-1(MT586112)	1301-714	588	Btr1-like	195	This study
	NCBI	Unknown	Btr1-like-A-2(MT586113)	1369-785	585	Btr1-like	194	This study
	NCBI	Unknown	MG596317.1	734-1324	591	Btr1	196	Pourkheirandish et al. 2018
Triticum urartu	NCBI	3A	CM009795.1	62018598-62018014	585	Btr1-like	194	Ling et al. 2018
	NCBI	3A	CM009795.1	62106054-62106644	591	Btr1	196	Ling et al. 2018
Triticum turgidum ssp. dicoccoides	WEWseq v.1.0	3A		61472064-61472648	585	Btr1-like	194	Avni et al. 2017
	WEWseq v.1.0	3A		61536713-61536129	585	Btr1-like	194	Avni et al. 2017
	WEWseq v.1.0	3A		61639327-61639917	591	Btr1	196	Avni et al. 2017
	WEWseq v.1.0	3B		93913375-93913887	513	Btr1-like	170	Avni et al. 2017
	WEWseq v.1.0	3B		94007292-94007873	582	Btr1-like	**	Avni et al. 2017
	WEWseq v.1.0	3B		96866470-96866030	441	Btr1	*	Avni et al. 2017
	WEWseq v.1.0	3B		97628063-97628653	591	Btr1	196	Avni et al. 2017
	WEWseq v.1.0	3B		97632952-97633542	591	Btr1	196	Avni et al. 2017
Aegilops sharonensis	URGI	Unknown	TSL_WGS_sharonensis_v1_contig_23901	377-51	327	Btr1-like	**	Alaux et al. 2018
	URGI	Unknown	TSL_WGS_sharonensis_v1_contig_99484	521-1060	540	Btr1-like	179	Alaux et al. 2018
	URGI	Unknown	TSL_WGS_sharonensis_v1_contig_98068	3518-2928	591	Btr1	196	Alaux et al. 2018
	URGI	Unknown	TSL_WGS_sharonensis_v1_contig_341236	279-424 and 484-730	393	Btr1	130	Alaux et al. 2018
	URGI	Unknown	TSL_WGS_sharonensis_v1_contig_1151931	2022-1856	167	Btr1	*	Alaux et al. 2018
Aegilops longissima	Amir Sharon, Tel Aviv University	3S		83114888-83115466	579	Btr1-like	192
	Amir Sharon, Tel Aviv University	3S		83351666-83351210	457	Btr1-like	*
	Amir Sharon, Tel Aviv University	3S		83738220-83737621	600	Btr1-like	199
	Amir Sharon, Tel Aviv University	3S		85013005-85012418	588	Btr1	195
	Amir Sharon, Tel Aviv University	3S		85162031-85162621	591	Btr1	196
	Amir Sharon, Tel Aviv University	3S		86738095-86738685	591	Btr1	196
	Amir Sharon, Tel Aviv University	Unknown		73407949-73408115	167	Btr1	*
Aegilops speltoides ssp. speltoides	Assaf Distelfeld, Tel Aviv University	Unknown	scaffold_5549	7445-6858	588	Btr1-like	195	Distelfeld et al. (unpublished)
	Assaf Distelfeld, Tel Aviv University	Unknown	scaffold_30656	102218-101631	588	Btr1-like	195	Distelfeld et al. (unpublished)
	Assaf Distelfeld, Tel Aviv University	Unknown	scaffold_1014	602503-603093	591	Btr1	196	Distelfeld et al. (unpublished)
Aegilops tauschii ssp. strangulata	ATGSP	3D		58531564-58532142	579	Btr1-like	192	Luo et al. 2017
	ATGSP	3D		58701458-58700904	555	Btr1-like	184	Luo et al. 2017
	ATGSP	3D		58932058-58931459	600	Btr1-like	199	Luo et al. 2017
	ATGSP	3D		59424083-59424248	166	Btr1	*	Luo et al. 2017
Lolium perenne	http://185.45.23.197:5080/ryegrassgenome	Unknown	scaffold_5655	53040-53618	579	Btr1-like	192	Byrne et al. 2015
	http://185.45.23.197:5080/ryegrassgenome	Unknown	scaffold_5655	65209-65721	513	Btr1-like	170	Byrne et al. 2015
Avena eriantha	Peter Jeff Maughan, Brigham Young University	Unknown	SctCcfP_2055_3936	397164644-397165246	603	Btr1-like	200	Maughan et al. 2019
	Peter Jeff Maughan, Brigham Young University	Unknown	SctCcfP_2055_3936	397187385-397187966	582	Btr1-like	193	Maughan et al. 2019
	Peter Jeff Maughan, Brigham Young University	Unknown	SctCcfP_2055_3936	397284982-397285566	585	Btr1-like	194	Maughan et al. 2019
Brachypodium distachyon	NCBI	chr1	NC_016131.3	30525326-30524748	579	Btr1-like	192	IBI 2010
	NCBI	chr2	NC_016132.3/XP_014753961.1	61485-62063	579	Btr1-like	192	IBI 2010
	NCBI	chr2	NC_016132.3/XP_014754358.1	125782-125173 and 125098-125070	639	Btr1-like	212	IBI 2010
	NCBI	chr5	NC_016135.3/XP_024311525.1	25302106-25301579	528	Btr1-like	175	IBI 2010
Oryza sativa	NCBI	chr1	AP014957.1/BAS70484.1	3016417-3015845	573	Btr1-like	190	Kawahara et al. 2013
Setaria italica	NCBI	chrV	NC_028454.1/XP_004971686.1	9358324-9357713	612	Btr1-like	203	Bennetzen et al. 2012
Sorghum bicolor	NCBI	chr3	NC_012872.2/XP_002455170.2	5510326-5510946	621	Btr1-like	206	Paterson et al. 2009
Zea mays	NCBI		unidentified	n.a.	n.a.	n.a.	n.a.	Jiao et al. 2017
Arabidopsis thaliana	NCBI		unidentified	n.a.	n.a.	n.a.	n.a.	Swarbreck et al. 2008
IBI - The International Brachypodium Initiative
* No protein predicted by FGENESH.
** The contig sequence is not long enough to cover the whole gene length.
*** Based on the DNA phylogenetic tree (Figure S1).
n.a. : Not applicable.

## Sheet: Table S4
Table S4. Btr1 and Btr1-like sequences obtained from various D genome databases.
Species	Databases	Chromosome/accession	Start-end (bp)	Nucleotide length (bp)	Protein length (a.a.)	Identical to Aet v4.0		Clade	Origin	Reference
						Chromosome	Start-end (bp)
Ae. tauschii ssp. strangulata	ASM34733v2	3D (CM008425.1)	56739554-56740132	579	192	3D	58531564-58532142	Btr1-like	NCBI	Marcussen et al. 2014
		3D (CM008425.1)	56904709-56904155	555	184	3D	58701458-58700904	Btr1-like	NCBI	Marcussen et al. 2014
		3D (CM008425.1)	57127865-57127266	600	199	3D	58932058-58931459	Btr1-like	NCBI	Marcussen et al. 2014
		3D (CM008425.1)	57633994-57634159	166	*	3D	59424083-59424248	Btr1	NCBI	Marcussen et al. 2014
Ae. tauschii ssp. strangulata	Aet_MR_1.0	NW_017913837.1	4026-3448	579	192	3D	58531564-58532142	Btr1-like	NCBI	Zimin et al. 2017
		NW_017939069.1	8665-9219	555	184	3D	58701458-58700904	Btr1-like	NCBI	Zimin et al. 2017
		NW_017911192.1	4508-3909	600	199	3D	58932058-58931459	Btr1-like	NCBI	Zimin et al. 2017
		NW_017916151.1	9503-9668	166	*	3D	59424083-59424248	Btr1	NCBI	Zimin et al. 2017
Ae. tauschii ssp. strangulata	ASM210543v1	3DS (CM007856.1)	51574108-51573509	600	199	3D	58932058-58931459	Btr1-like	NCBI	Xie et al. 2017
		3DS (CM007856.1)	52021048-52021213	166	*	3D	59424083-59424248	Btr1	NCBI	Xie et al. 2017
Triticum aestivum	iwgsc_refseqv1.0	3D (LS992088.1)	55350411-55350989	579	192	3D	58531564-58532142	Btr1-like	URGI	Alaux et al. 2018
		3D (LS992088.1)	55536674-55536120	555	184	3D	58701458-58700904	Btr1-like	URGI	Alaux et al. 2018
		3D (LS992088.1)	55780557-55779958	600	199	3D	58932058-58931459	Btr1-like	URGI	Alaux et al. 2018
		3D (LS992088.1)	56349056-56349221	166	*	3D	59424083-59424248	Btr1	URGI	Alaux et al. 2018
* No protein predicted by FGENESH.

## Sheet: Table S5
Table S5. Btr2 and Btr2-like sequences obtained from various D genome databases.
Species	Databases	Chromosome/accession	Start-end (bp)	Nucleotide length (bp)	Protein length (a.a.)	Identical to Aet v4.0		Clade	Origin	Reference
						Chromosome	Start-end (bp)
Ae. tauschii ssp. strangulata	ASM34733v2	3D (CM008425.1)	56739106-56738498	609	202	3D	58531116-58530508	Btr2-like	NCBI	Marcussen et al. 2014
		3D (CM008425.1)	56924597-56924804 and 56924840-56925142	510	169	3D	58720400-58720606 and 58720643-58720945	Btr2-like	NCBI	Marcussen et al. 2014
		3D (CM008425.1)	57594699-57594320	380	*	3D	59390904-59390525	Btr2	NCBI	Marcussen et al. 2014
		3D (CM008425.1)	57635250-57634654	597	198	3D	59425339-59424743	Btr2	NCBI	Marcussen et al. 2014
		3D (CM008425.1)	57726805-57726308	498	*	3D	59518367-59517870	Btr2	NCBI	Marcussen et al. 2014
Ae. tauschii ssp. strangulata	Aet_MR_1.0	NW_017913837.1	4474-5082	609	202	3D	58531116-58530508	Btr2-like	NCBI	Zimin et al. 2017
		NW_017943853.1	4864-4657 and 4621-4319	510	169	3D	58720400-58720606 and 58720643-58720945	Btr2-like	NCBI	Zimin et al. 2017
		NW_017948699.1	5346-5139 and 5103-4801	510	169	3D	58720400-58720606 and 58720643-58720945	Btr2-like	NCBI	Zimin et al. 2017
		NW_017951078.1	5753-6132	380	*	3D	59390904-59390525	Btr2	NCBI	Zimin et al. 2017
		NW_017916151.1	10759-10163	597	198	3D	59425339-59424743	Btr2	NCBI	Zimin et al. 2017
		NW_017956474.1	62753-62256	498	*	3D	59518367-59517870	Btr2	NCBI	Zimin et al. 2017
		NW_017951078.1	20068-20664	597	198	un(jcf7190000128337)	33-629	Btr2	NCBI	Zimin et al. 2017
		NW_017951078.1	31200-31796	597	198	un(jcf7190000128337)	33-629	Btr2	NCBI	Zimin et al. 2017
Ae. tauschii ssp. strangulata	ASM210543v1	3DS (CM007856.1)	52022304-52021708	597	198	3D	59425339-59424743	Btr2	NCBI	Xie et al. 2017
		3DS (CM007856.1)	51989102-51988723	380	*	n.a.			NCBI	Xie et al. 2017
		3DS (CM007856.1)	51985486-51985328	159	*	n.a.			NCBI	Xie et al. 2017
		3DS (CM007856.1)	52067295-52066903	393	*	n.a.			NCBI	Xie et al. 2017
Triticum aestivum	iwgsc_refseqv1.0	3D	55349964-55349356	609	202	3D	58531116-58530508	Btr2-like	URGI	Alaux et al. 2018
		3D	55557489-55557696 and 55557732-55558034	510	169	3D	58720400-58720606 and 58720643-58720945	Btr2-like	URGI	Alaux et al. 2018
		3D	55943820-55944117	298	*	3D	59390904-59390525	Btr2	URGI	Alaux et al. 2018
		3D	56282296-56281700	597	198	un(jcf7190000128337)	33-629	Btr2	URGI	Alaux et al. 2018
		3D	56294720-56294460	261	*	3D	59518367-59517870	Btr2	URGI	Alaux et al. 2018
		3D	56296251-56295910	342	*	n.a.			URGI	Alaux et al. 2018
		3D	56308310-56308152	159	*	n.a.			URGI	Alaux et al. 2018
		3D	56312540-56312161	380	*	n.a.			URGI	Alaux et al. 2018
		3D	56350308-56349712	597	198	3D	59425339-59424743	Btr2	URGI	Alaux et al. 2018
		3D	56395181-56394684	498	*	n.a.			URGI	Alaux et al. 2018
		3D	56444743-56444246	498	*	n.a.			URGI	Alaux et al. 2018
* No protein predicted by FGENESH.
n.a. : Not applicable.

## Sheet: Table S6
Table S6. The set of Btr2 and Btr2-like genes present in Poaceae species.
Species	Origin/database	Chromosome	Contig or gene ID	Start-end (bp)	Nucleotide length (bp)	Clade***	Protein length (a.a.)	Reference
Hordeum vulgare ssp. spontaneum	NCBI	3H	KR813335.1	218623-219201	579	Btr2-like	192	Pourkheirandish et al. 2015
	NCBI	3H	KR813335.1	323498-322890	609	Btr2	202	Pourkheirandish et al. 2015
Secale vavilovii	Viktor Korzun, KWS SAAT SE	Unknown	Svavi_v1_contig_256934	2373-1777	597	Btr2-like	198	Bauer et al. 2017
	Viktor Korzun, KWS SAAT SE	Unknown	Svavi_v1_contig_256934	5126-4527	600	Btr2-like	199	Bauer et al. 2017
	Viktor Korzun, KWS SAAT SE	Unknown	Svavi_v1_contig_293871	442-1038	597	Btr2	198	Bauer et al. 2017
Trticum monococcum ssp. boeoticum	NCBI	Unknown	Btr2-like-A-1(MT586112)	1736-2332	597	Btr2-like	198	This study
	NCBI	Unknown	Btr2-like-A-2(MT586113)	1759-2358	600	Btr2-like	199	This study
	NCBI	Unknown	MG596329.1	389-985	597	Btr2	198	Pourkheirandish et al. 2018
Triticum urartu	NCBI	3A	CM009795.1	62019025-62019621	597	Btr2-like	198	Ling et al. 2018
	NCBI	3A	CM009795.1	62078935-62078339	597	Btr2	198	Ling et al. 2018
Triticum turgidum ssp. dicoccoides	WEWseq v.1.0	3A		61471635-61471036	600	Btr2-like	199	Avni et al. 2017
	WEWseq v.1.0	3A		61537156-61537752	597	Btr2-like	198	Avni et al. 2017
	WEWseq v.1.0	3A		61601557-61600961	597	Btr2	198	Avni et al. 2017
	WEWseq v.1.0	3B		93911160-93910561	600	Btr2-like	199	Avni et al. 2017
	WEWseq v.1.0	3B		93998410-93997811	600	Btr2	199	Avni et al. 2017
	WEWseq v.1.0	3B		96349020-96348424	597	Btr2	198	Avni et al. 2017
	WEWseq v.1.0	3B		96864571-96863975	597	Btr2	198	Avni et al. 2017
Aegilops sharonensis	URGI	Unknown	TSL_WGS_sharonensis_v1_contig_23901	830-1444	615	Btr2-like	204	Alaux et al. 2018
	URGI	Unknown	TSL_WGS_sharonensis_v1_contig_96701	1-530	530	Btr2	**	Alaux et al. 2018
	URGI	Unknown	TSL_WGS_sharonensis_v1_contig_1151931	773-1369	597	Btr2	198	Alaux et al. 2018
	URGI	Unknown	TSL_WGS_sharonensis_v1_contig_1113787	1269-1773	505	Btr2	*	Alaux et al. 2018
	URGI	Unknown	TSL_WGS_sharonensis_v1_contig_89484	2634-2168	467	Btr2	*	Alaux et al. 2018
Aegilops longissima	Amir Sharon, Tel Aviv University	Unknown		73379814-73379218	597	Btr2	198
	Amir Sharon, Tel Aviv University	Unknown		73387753-73387438	316	Btr2	*
	Amir Sharon, Tel Aviv University	Unknown		73409198-73408602	597	Btr2	198
	Amir Sharon, Tel Aviv University	Unknown		73439485-73439018	468	Btr2	*
	Amir Sharon, Tel Aviv University	3S		83114418-83113804	615	Btr2-like	204
	Amir Sharon, Tel Aviv University	3S		83822497-83822850	354	Btr2-like	*
	Amir Sharon, Tel Aviv University	3S		86726158-86726655	498	Btr2	*
Aegilops speltoides ssp. speltoides	Assaf Distelfeld, Tel Aviv University	Unknown	scaffold_30656	102351-102549	199	Btr2-like	*	Distelfeld et al. (unpublished)
	Assaf Distelfeld, Tel Aviv University	Unknown	scaffold_30656	128229-128532	304	Btr2-like	*	Distelfeld et al. (unpublished)
	Assaf Distelfeld, Tel Aviv University	Unknown	scaffold_5549	7869-8465	597	Btr2-like	198	Distelfeld et al. (unpublished)
	Assaf Distelfeld, Tel Aviv University	Unknown	scaffold_5549	109653-109057	597	Btr2	198	Distelfeld et al. (unpublished)
Aegilops tauschii ssp. strangulata	ATGSP	3D		58531116-58530508	609	Btr2-like	202	Luo et al. 2017
	ATGSP	3D		58720400-58720606 and 58720643-58720945	510	Btr2-like	169	Luo et al. 2017
	ATGSP	3D		59390904-59390525	380	Btr2	*	Luo et al. 2017
	ATGSP	3D		59425339-59424743	597	Btr2	198	Luo et al. 2017
	ATGSP	3D		59518367-59517870	498	Btr2	*	Luo et al. 2017
	ATGSP	Unknown	jcf7190000128337	33-629	597	Btr2	198	Luo et al. 2017
Lolium perenne	http://185.45.23.197:5080/ryegrassgenome	Unknown	scaffold_5655	64781-64005	777	Btr2-like	258	Byrne et al. 2015
Avena eriantha	Peter Jeff Maughan, Brigham Young University	Unknown	SctCcfP_2055_3936	397165762-397166454	693	Btr2-like	230	Maughan et al. 2019
	Peter Jeff Maughan, Brigham Young University	Unknown	SctCcfP_2055_3936	397188432-397189184	753	Btr2-like	250	Maughan et al. 2019
Brachypodium distachyon	NCBI	chr1	NC_016131.3	44152190-44152768	579	Btr2-like	192	IBI 2010
	NCBI	chr2	NC_016132.3	61129-60740	390	Btr2-like	129	IBI 2010
	NCBI	chr5	NC_016135.3	25302726-25303328	603	Btr2-like	200	IBI 2010
Oryza sativa	NCBI	chr1	AP014957.1/BAS70492.1	3035059-3035691	633	Btr2-like	210	Kawahara et al. 2013
	NCBI	chr3	AP014959.1/BAS84381.1	14691833-14690553	1281	Btr2-like	426	Kawahara et al. 2013
Setaria italica	NCBI	chrV	NC_028454.1/XP_012701389.1	9358772-9358990 and 9359033-9359698	885	Btr2-like	294	Bennetzen et al. 2012
Sorghum bicolor	NCBI	chr3	NC_012872.2/XP_002457312.1	5509994-5509167	828	Btr2-like	275	Paterson et al. 2009
Zea mays	NCBI	chr3	NC_024461.2/NP_001145260.2	14538768-14537998	771	Btr2-like	256	Jiao et al. 2017
Arabidopsis thaliana	NCBI		unidentified	n.a.	n.a.	n.a.	n.a.	Swarbreck et al. 2008
IBI - The International Brachypodium Initiative
* No protein predicted by FGENESH.
** The contig sequence is not long enough to cover the whole gene length.
*** Based on the DNA phylogenetic tree (Figure S8).
n.a. : Not applicable.

## Sheet: Table S7
Table S7. Shattering genes in rice and their orthologs in Ae. tauschii*.
Shattering gene in Oryza sativa									Ortholog in Aegilops tauschii
Gene	Accession	Location			Protein length (a.a.)	Description	Reference		Accession	Location			Protein length (a.a.)	Description
		Chromosome	Accession	Start-end (bp)						Chromosome	Accession	Start-end (bp)
qSH1	XP_015641948.1	Chr1	NC_029256.1	36449979-36445048	612	BEL1-like homeodomain protein 9	Konish et al. 2006		XP_020165654.1	n.a.	NW_017952370.1	1075729-1070794	573	BEL1-like homeodomain protein 9
sh4	XP_015635337.1	Chr4	NC_029259.1	34233527-34230855	390	Trihelix transcription factor ASR3	Li et al. 2006		XP_020200121.1	n.a.	NW_017930493.1	24099-22899	330	Trihelix transcription factor ASR3-like
OsCPL1	XP_015647925.1	Chr7	NC_029262.1	5805357-5811936	462	CTD small phosphatase-like protein 2	Ji et al. 2010		XP_020198530.1	n.a.	NW_017929848.1	50159-56014	417	CTD small phosphatase-like protein 2
SHAT1	XP_015636848.1	Chr4	NC_029259.1	33071411-33075286	460	AP2-like ethylene-responsive transcription factor TOE3	Zhou et al. 2012		XP_020161606.1	n.a.	NW_017949691.1	209576-206518	482	AP2-like ethylene-responsive transcription
SH5	XP_015637721.1	Chr5	NC_029260.1	22353958-22358566	580	BEL1-like homeodomain protein 9	Yoon et al. 2014		XP_020165654.1	n.a.	NW_017952370.1	1075729-1070794	573	BEL1-like homeodomain protein 9
OSH15	XP_015646117.1	Chr7	NC_029262.1	1565985-1572163	355	Homeobox protein knotted-1-like 12	Yoon et al. 2017		XP_020156617.1	n.a.	NW_017909430.1	935692-931110	340	Homeobox protein rough sheath 1-like
*Orthologs identified on the basis of highest E values.
n.a. : Not applicable.
